# Supplementary material for: Phosphatase inhibitor PPP1R11 modulates resistance of human T cells toward Treg‐mediated suppression of cytokine expression
Source: J Leukoc Biol. 2019 Mar 18;106(2):413–30. doi: 10.1002/JLB.2A0618-228R (PMC6850362; doi:10.1002/JLB.2A0618-228R)
Supplement: Supplementary file 2 — Supporting information [file JLB-106-413-s002.xlsx]

## Sheet: RNAseq dataset
Supplementary Table 1: List of all the genes detected in 3 donors and 2 timepoints from RNAseq analysis
Transcripts were summarized from the raw RNAseq data. Genes with greater than one read per million in more than 3 samples were included in the analysis
Normalisation and log2 transformation were done on raw gene counts. Differential expression analysis was carried out using the LIMMA package in R with a design that models the time point specific differences upon siRNA treatment (PPP1R11 vs control siRNA treatment) and the differential effect of siRNA treatments in shaping the response to TCR stimulation also called as interaction term.
Genes with respective gene names, ENSEMBL ID, log2 transformed normalised count in each sample, differential expression in respective comparisions and gene description are mentioned.
PPP1R11 siRNA is represented as R11 and control siRNA is represented as ct
		log2 transformed mRNA count													treatment differences (PPP1R11 vs control siRNA treatment) at 0h						treatment differences (PPP1R11 vs control siRNA treatment) at 6h						interaction term (siRNA treatment Vs differences over time)
Gene.name	Row.names	ct_0h_D1	ct_0h_D2	ct_0h_D3	ct_6h_D1	ct_6h_D2	ct_6h_D3	R11_0h_D1	R11_0h_D2	R11_0h_D3	R11_6h_D1	R11_6h_D2	R11_6h_D3		R11_ct_0_log_D1	R11_ct_0_log_D2	R11_ct_0_log_D3	R11_ct_0_log_avg	R11_ct_0_p val		R11_ct_6_log_D1	R11_ct_6_log_D2	R11_ct_6_log_D3	R11_ct_6_log_avg	R11_ct_6_p val		R11_ct_0_6_log_D1	R11_ct_0_6_log_D2	R11_ct_0_6_log_D3	R11_ct_0_6_log_avg	R11_ct_0_6_p val	Gene.description
TSPAN6	ENSG00000000003	0.82766	0.371493	0.447847	-1.23466	-0.262297	-0.985839	0.795488	0.191011	0.629386	-0.65333	-0.819999	-0.298684		-0.0321722	-0.180482	0.181539	-0.0103717	0.968828		0.581328	-0.557702	0.687155	0.236927	0.381459		0.6135	-0.37722	0.505616	0.247299	0.51459	tetraspanin 6 [Source:HGNC Symbol;Acc:11858]
DPM1	ENSG00000000419	3.73185	3.60229	3.84605	4.25433	4.25792	4.17984	3.79721	3.68357	4.15581	4.23218	4.34551	4.23169		0.0653563	0.0812799	0.309768	0.152135	0.230415		-0.0221445	0.0875934	0.0518468	0.0390986	0.749629		-0.0875008	0.00631346	-0.257921	-0.113036	0.517583	dolichyl-phosphate mannosyltransferase polypeptide 1, catalytic subunit [Source:HGNC Symbol;Acc:3005]
SCYL3	ENSG00000000457	3.90542	3.75166	3.97403	3.84899	4.08749	4.06256	3.99994	4.01765	3.99528	3.8965	4.12329	4.03775		0.0945167	0.265989	0.0212475	0.127251	0.212614		0.0475061	0.0358036	-0.0248044	0.0195018	0.842498		-0.0470106	-0.230186	-0.0460519	-0.107749	0.444029	SCY1-like 3 (S. cerevisiae) [Source:HGNC Symbol;Acc:19285]
C1orf112	ENSG00000000460	0.590777	0.0385627	0.598475	1.68879	2.37097	1.69143	0.564023	0.439066	0.567995	1.68346	1.67128	1.72956		-0.026754	0.400503	-0.0304797	0.114423	0.570955		-0.00533693	-0.699689	0.0381378	-0.222296	0.281445		0.021417	-1.10019	0.0686175	-0.336719	0.250632	chromosome 1 open reading frame 112 [Source:HGNC Symbol;Acc:25565]
CFH	ENSG00000000971	2.31584	2.56036	1.93894	0.928184	1.16555	-0.146256	2.40433	2.63547	2.03409	1.20877	1.70981	-0.0535869		0.0884924	0.0751097	0.0951529	0.0862517	0.851408		0.280582	0.54426	0.092669	0.305837	0.510893		0.192089	0.46915	-0.00248387	0.219585	0.736464	complement factor H [Source:HGNC Symbol;Acc:4883]
FUCA2	ENSG00000001036	2.33739	2.04537	2.31139	1.48397	1.51783	1.54691	2.08752	2.54124	2.68357	1.12592	1.16185	1.45595		-0.249866	0.495869	0.372183	0.206062	0.21332		-0.358058	-0.355979	-0.0909568	-0.268331	0.114052		-0.108192	-0.851848	-0.46314	-0.474393	0.0555951	fucosidase, alpha-L- 2, plasma [Source:HGNC Symbol;Acc:4008]
GCLC	ENSG00000001084	5.21233	5.27759	5.11534	4.6945	5.14555	5.07106	5.13203	5.22949	5.31962	4.72791	4.68574	5.10507		-0.080299	-0.0480988	0.204274	0.0252922	0.862221		0.0334069	-0.459811	0.0340117	-0.130798	0.378664		0.113706	-0.411712	-0.170263	-0.15609	0.455014	glutamate-cysteine ligase, catalytic subunit [Source:HGNC Symbol;Acc:4311]
NFYA	ENSG00000001167	5.1257	5.24202	5.26039	5.20113	5.36496	5.44557	5.2113	5.33203	5.27644	5.19781	5.45188	5.33936		0.0856032	0.0900139	0.0160514	0.0638895	0.510999		-0.00332129	0.0869235	-0.106204	-0.00753402	0.937538		-0.0889245	-0.00309038	-0.122256	-0.0714235	0.60186	nuclear transcription factor Y, alpha [Source:HGNC Symbol;Acc:7804]
STPG1	ENSG00000001460	1.40669	1.35102	1.21691	1.30654	0.871423	0.93458	1.35951	1.29078	1.35288	1.41257	1.36033	0.819712		-0.0471716	-0.0602398	0.135963	0.00951723	0.954377		0.106023	0.488908	-0.114868	0.160021	0.347089		0.153195	0.549148	-0.250831	0.150504	0.526595	sperm-tail PG-rich repeat containing 1 [Source:HGNC Symbol;Acc:28070]
NIPAL3	ENSG00000001461	4.98248	4.59116	4.88548	4.16813	3.8496	4.2812	4.75521	4.50947	4.68159	4.11471	3.90673	4.14663		-0.22727	-0.0816928	-0.203892	-0.170952	0.252235		-0.053424	0.0571246	-0.134566	-0.0436219	0.76298		0.173847	0.138817	0.0693253	0.12733	0.536713	NIPA-like domain containing 3 [Source:HGNC Symbol;Acc:25233]
LAS1L	ENSG00000001497	4.59076	4.76707	4.81449	4.9837	5.04194	5.22778	4.59031	4.80596	4.83404	5.07305	5.16728	5.23212		-0.000443736	0.0388901	0.0195439	0.0193301	0.854703		0.0893489	0.125346	0.00434052	0.0730119	0.494		0.0897927	0.0864562	-0.0152034	0.0536818	0.719805	LAS1-like (S. cerevisiae) [Source:HGNC Symbol;Acc:25726]
ENPP4	ENSG00000001561	3.26561	3.39231	3.36502	3.62783	3.38777	3.17115	3.42129	3.12537	2.89161	3.34505	3.19273	3.19416		0.155679	-0.266939	-0.473405	-0.194888	0.209751		-0.282775	-0.195031	0.0230066	-0.1516	0.321728		-0.438454	0.0719082	0.496412	0.0432887	0.837563	ectonucleotide pyrophosphatase/phosphodiesterase 4 (putative) [Source:HGNC Symbol;Acc:3359]
ANKIB1	ENSG00000001629	4.22109	4.09866	4.06944	4.4671	4.56965	4.54073	4.02637	3.90792	4.19602	4.47159	4.67347	4.49397		-0.194722	-0.190738	0.12658	-0.0862937	0.384899		0.00448834	0.103821	-0.0467534	0.0205188	0.833323		0.199211	0.29456	-0.173333	0.106812	0.444928	ankyrin repeat and IBR domain containing 1 [Source:HGNC Symbol;Acc:22215]
CYP51A1	ENSG00000001630	0.649778	0.380054	-0.252733	2.33522	2.3192	2.13814	-0.2615	-0.384544	-0.294109	1.97916	1.52517	1.77998		-0.911278	-0.764598	-0.0413765	-0.572418	0.0173295		-0.356067	-0.794021	-0.358155	-0.502748	0.0314616		0.555211	-0.0294224	-0.316779	0.06967	0.811764	cytochrome P450, family 51, subfamily A, polypeptide 1 [Source:HGNC Symbol;Acc:2649]
KRIT1	ENSG00000001631	2.65937	2.83062	2.68155	3.5893	3.3271	3.74192	2.84786	2.79713	2.83062	3.60685	3.66388	3.56524		0.188486	-0.0334899	0.149066	0.101354	0.351782		0.0175543	0.336778	-0.176674	0.0592195	0.580918		-0.170932	0.370268	-0.32574	-0.0421348	0.779964	KRIT1, ankyrin repeat containing [Source:HGNC Symbol;Acc:1573]
RAD52	ENSG00000002016	0.973172	1.28035	1.31542	0.825301	0.958379	0.775641	0.740139	1.05581	1.09707	0.808194	1.17914	1.21393		-0.233034	-0.224533	-0.218354	-0.225307	0.150266		-0.0171071	0.22076	0.438284	0.213979	0.169762		0.215927	0.445293	0.656639	0.439286	0.0571265	RAD52 homolog (S. cerevisiae) [Source:HGNC Symbol;Acc:9824]
BAD	ENSG00000002330	3.27057	3.04884	3.00978	2.11897	2.17345	1.65253	2.83787	2.97878	2.8411	1.66078	2.0317	1.70337		-0.432693	-0.0700567	-0.168675	-0.223808	0.171314		-0.458197	-0.141756	0.0508467	-0.183035	0.255937		-0.0255036	-0.0716992	0.219522	0.0407731	0.85332	BCL2-associated agonist of cell death [Source:HGNC Symbol;Acc:936]
LAP3	ENSG00000002549	3.66839	3.62521	3.36412	5.22479	4.91967	4.96426	3.71665	3.72413	3.86909	5.35642	5.03819	5.06146		0.0482577	0.0989251	0.50497	0.217384	0.112967		0.131629	0.118519	0.0972014	0.115783	0.376866		0.0833709	0.0195938	-0.407769	-0.101601	0.578833	leucine aminopeptidase 3 [Source:HGNC Symbol;Acc:18449]
CD99	ENSG00000002586	6.18483	6.36246	6.26904	5.89396	5.85525	5.68799	6.05409	6.29457	6.34228	5.99886	5.69471	5.67343		-0.130738	-0.0678849	0.0732397	-0.0417943	0.727003		0.104896	-0.160535	-0.0145613	-0.0234001	0.844699		0.235633	-0.0926499	-0.087801	0.0183941	0.913239	CD99 molecule [Source:HGNC Symbol;Acc:7082]
MAD1L1	ENSG00000002822	5.36358	5.18821	5.40333	4.61471	4.59349	4.48003	5.21093	5.08436	5.10315	4.4784	4.58731	4.68255		-0.152647	-0.103851	-0.300177	-0.185558	0.0621774		-0.136315	-0.00617999	0.202527	0.0200109	0.825693		0.0163321	0.0976706	0.502704	0.205569	0.131295	MAD1 mitotic arrest deficient-like 1 (yeast) [Source:HGNC Symbol;Acc:6762]
LASP1	ENSG00000002834	6.55857	6.44902	6.44432	5.98578	5.60416	6.10234	6.62196	6.39872	6.3842	6.06094	5.75235	6.08516		0.0633957	-0.0502954	-0.0601176	-0.0156724	0.913482		0.0751602	0.148185	-0.017186	0.0687197	0.635648		0.0117644	0.19848	0.0429316	0.0843921	0.680333	LIM and SH3 protein 1 [Source:HGNC Symbol;Acc:6513]
SNX11	ENSG00000002919	2.89125	2.94174	2.78556	4.05445	4.15822	4.22505	3.10897	2.88545	2.96086	4.05147	4.29086	4.12101		0.217718	-0.0562882	0.175302	0.112244	0.262381		-0.00297961	0.132638	-0.104044	0.00853829	0.929824		-0.220697	0.188926	-0.279346	-0.103706	0.455835	sorting nexin 11 [Source:HGNC Symbol;Acc:14975]
M6PR	ENSG00000003056	7.06879	7.0086	6.89217	6.87364	6.81151	6.84279	6.98543	7.04416	7.26831	6.92383	6.65216	6.79069		-0.0833616	0.0355603	0.376137	0.109445	0.298824		0.0501917	-0.15935	-0.0521058	-0.0537547	0.602283		0.133553	-0.19491	-0.428242	-0.1632	0.274731	mannose-6-phosphate receptor (cation dependent) [Source:HGNC Symbol;Acc:6752]
KLHL13	ENSG00000003096	-1.49999	-0.618596	-0.085877	-2.50149	-2.40641	-2.93311	-1.52846	-0.396587	-0.0469639	-3.52722	-1.69756	-2.68253		-0.028471	0.222008	0.0389131	0.0774835	0.884444		-1.02573	0.708847	0.250578	-0.0221025	0.966914		-0.997261	0.486839	0.211665	-0.099586	0.894907	kelch-like family member 13 [Source:HGNC Symbol;Acc:22931]
DBNDD1	ENSG00000003249	1.26506	1.18206	0.275546	0.233492	0.290144	0.285698	0.769921	1.33426	1.11254	0.693098	0.137523	0.0876403		-0.49514	0.152195	0.83699	0.164682	0.543819		0.459606	-0.152621	-0.198058	0.0363091	0.892567		0.954746	-0.304816	-1.03505	-0.128373	0.736255	dysbindin (dystrobrevin binding protein 1) domain containing 1 [Source:HGNC Symbol;Acc:28455]
ALS2	ENSG00000003393	2.51818	2.85995	2.58257	2.26921	2.41699	2.64165	2.43796	2.56884	2.4047	2.28175	2.47624	2.47452		-0.0802203	-0.291109	-0.17787	-0.183066	0.166041		0.0125391	0.0592533	-0.167133	-0.0317801	0.800749		0.0927594	0.350362	0.0107375	0.151286	0.403324	amyotrophic lateral sclerosis 2 (juvenile) [Source:HGNC Symbol;Acc:443]
CASP10	ENSG00000003400	3.73209	3.48066	3.78635	4.37449	4.59828	4.57202	3.72846	3.49419	3.58165	4.28993	4.453	4.59667		-0.0036249	0.0135288	-0.204698	-0.0649313	0.593139		-0.084564	-0.145279	0.0246527	-0.0683968	0.57387		-0.0809391	-0.158808	0.22935	-0.00346548	0.983794	caspase 10, apoptosis-related cysteine peptidase [Source:HGNC Symbol;Acc:1500]
CFLAR	ENSG00000003402	4.90178	4.76651	4.60275	7.35112	7.63276	7.25748	4.90277	4.88108	4.45333	7.28325	7.4307	7.19083		0.000990539	0.114573	-0.149412	-0.0112828	0.940567		-0.0678679	-0.202061	-0.0666474	-0.112192	0.464591		-0.0688585	-0.316634	0.0827647	-0.100909	0.639132	CASP8 and FADD-like apoptosis regulator [Source:HGNC Symbol;Acc:1876]
NDUFAF7	ENSG00000003509	1.79421	2.08608	1.81547	2.05388	2.49728	2.1292	1.95816	2.28742	2.02635	2.05686	2.05872	1.99706		0.163955	0.201335	0.210873	0.192055	0.187595		0.00298481	-0.438561	-0.132139	-0.189238	0.193601		-0.160971	-0.639896	-0.343012	-0.381293	0.0750229	NADH dehydrogenase (ubiquinone) complex I, assembly factor 7 [Source:HGNC Symbol;Acc:28816]
RBM5	ENSG00000003756	4.78293	4.64675	4.78624	4.95728	4.91104	5.08389	4.7778	4.74279	5.03311	4.97427	5.12939	5.11137		-0.00512787	0.0960426	0.246874	0.112596	0.276387		0.0169935	0.218358	0.0274755	0.087609	0.39148		0.0221214	0.122315	-0.219399	-0.0249874	0.860295	RNA binding motif protein 5 [Source:HGNC Symbol;Acc:9902]
ARF5	ENSG00000004059	5.38093	5.21824	5.1062	4.70455	4.6112	4.69825	5.37816	5.25185	5.18797	4.70746	4.76012	4.59673		-0.00276834	0.033612	0.0817691	0.0375376	0.691615		0.00290582	0.148926	-0.101514	0.0167728	0.858868		0.00567416	0.115314	-0.183283	-0.0207648	0.876279	ADP-ribosylation factor 5 [Source:HGNC Symbol;Acc:658]
SARM1	ENSG00000004139	3.91191	3.88958	3.7323	3.30575	2.88166	3.08404	4.07692	3.87373	3.56151	3.27666	3.13117	3.03347		0.165005	-0.0158461	-0.170791	-0.00721089	0.961702		-0.0290955	0.24951	-0.05057	0.0566147	0.707172		-0.1941	0.265356	0.120221	0.0638256	0.764286	sterile alpha and TIR motif containing 1 [Source:HGNC Symbol;Acc:17074]
POLDIP2	ENSG00000004142	5.34769	5.3488	5.46739	5.26698	5.3093	5.44639	5.42587	5.39753	5.5638	5.41225	5.52481	5.49386		0.078182	0.0487314	0.0964182	0.0744439	0.384384		0.145269	0.215515	0.0474667	0.136084	0.127112		0.0670875	0.166783	-0.0489516	0.0616398	0.605993	polymerase (DNA-directed), delta interacting protein 2 [Source:HGNC Symbol;Acc:23781]
PLXND1	ENSG00000004399	3.83875	4.3813	3.70856	1.02371	1.71019	1.23787	4.15931	4.68424	4.06729	1.0955	1.36419	0.75228		0.320562	0.302937	0.358729	0.327409	0.222293		0.0717894	-0.345993	-0.485588	-0.253264	0.337907		-0.248773	-0.64893	-0.844317	-0.580673	0.133611	plexin D1 [Source:HGNC Symbol;Acc:9107]
AK2	ENSG00000004455	5.39365	5.51825	5.49174	5.84576	5.99454	5.933	5.5073	5.48464	5.57103	5.80067	5.92393	5.95488		0.113649	-0.0336188	0.0792968	0.053109	0.504141		-0.0450897	-0.0706053	0.0218762	-0.0312729	0.691891		-0.158739	-0.0369865	-0.0574205	-0.084382	0.4543	adenylate kinase 2 [Source:HGNC Symbol;Acc:362]
CD38	ENSG00000004468	-1.44497	-1.83004	-0.894625	0.490983	-1.37413	-1.80803	-1.96277	-2.13142	-0.742399	0.752868	0.690852	-1.44854		-0.517802	-0.30138	0.152226	-0.222319	0.762186		0.261885	2.06499	0.359489	0.895453	0.238634		0.779687	2.36637	0.207263	1.11777	0.294599	CD38 molecule [Source:HGNC Symbol;Acc:1667]
FKBP4	ENSG00000004478	5.20264	5.18463	5.35291	7.31122	7.27149	7.41547	5.31913	5.21141	5.50127	7.34483	7.36138	7.4804		0.116484	0.0267871	0.148365	0.0972119	0.325078		0.0336134	0.0898917	0.0649311	0.0628121	0.518899		-0.0828704	0.0631046	-0.0834338	-0.0343999	0.800979	FK506 binding protein 4, 59kDa [Source:HGNC Symbol;Acc:3720]
KDM1A	ENSG00000004487	4.91686	4.75721	4.82088	4.45899	4.47586	4.60128	4.61328	4.70221	5.0256	4.28054	4.37458	4.43387		-0.303578	-0.0549942	0.204719	-0.0512842	0.650485		-0.178452	-0.10128	-0.167407	-0.149046	0.204308		0.125126	-0.0462861	-0.372126	-0.097762	0.54309	lysine (K)-specific demethylase 1A [Source:HGNC Symbol;Acc:29079]
RBM6	ENSG00000004534	5.82974	6.11592	6.29297	5.36372	5.47907	5.25667	5.91554	6.05723	6.0545	5.31152	5.48395	5.30451		0.0858019	-0.0586885	-0.238469	-0.0704518	0.571058		-0.0521976	0.00487836	0.047832	0.000170924	0.998894		-0.138	0.0635668	0.286301	0.0706228	0.68681	RNA binding motif protein 6 [Source:HGNC Symbol;Acc:9903]
CAMKK1	ENSG00000004660	2.09478	2.51503	2.56515	2.84998	3.57539	3.15598	2.55736	2.47431	2.46547	2.69854	2.98912	3.18426		0.46258	-0.0407204	-0.0996763	0.107394	0.593055		-0.151436	-0.586264	0.0282796	-0.236474	0.251927		-0.614016	-0.545544	0.127956	-0.343868	0.239648	calcium/calmodulin-dependent protein kinase kinase 1, alpha [Source:HGNC Symbol;Acc:1469]
RECQL	ENSG00000004700	6.05098	6.0878	6.05953	5.0551	4.65099	4.976	6.03839	6.13499	6.43453	5.03128	4.70197	4.76875		-0.0125914	0.0471896	0.374999	0.136533	0.346546		-0.0238209	0.0509799	-0.207256	-0.0600323	0.673347		-0.0112294	0.00379036	-0.582255	-0.196565	0.338315	RecQ protein-like (DNA helicase Q1-like) [Source:HGNC Symbol;Acc:9948]
CCDC132	ENSG00000004766	3.57375	3.60343	3.50811	3.76321	3.84506	3.87039	3.64296	3.65836	3.65335	3.7669	3.82268	3.8121		0.0692122	0.0549279	0.145245	0.0897949	0.199864		0.00368219	-0.022383	-0.0582947	-0.0256652	0.703199		-0.06553	-0.0773109	-0.203539	-0.11546	0.240498	coiled-coil domain containing 132 [Source:HGNC Symbol;Acc:25956]
ARHGAP33	ENSG00000004777	-0.589267	-0.502331	-0.589611	-0.902644	-1.5464	-1.00779	-0.189483	-0.403923	-0.267602	-1.57795	-1.19804	-2.54463		0.399784	0.0984071	0.322009	0.2734	0.368746		-0.675304	0.348356	-1.53684	-0.621264	0.0579244		-1.07509	0.249949	-1.85885	-0.894664	0.0542114	Rho GTPase activating protein 33 [Source:HGNC Symbol;Acc:23085]
NDUFAB1	ENSG00000004779	4.13301	4.00391	4.11788	4.75225	4.81329	4.77195	4.03713	4.17247	4.16428	4.86162	4.97936	4.86872		-0.0958768	0.168557	0.0464024	0.0396942	0.605727		0.109375	0.166066	0.0967694	0.12407	0.126486		0.205252	-0.00249066	0.050367	0.084376	0.441689	NADH dehydrogenase (ubiquinone) 1, alpha/beta subcomplex, 1, 8kDa [Source:HGNC Symbol;Acc:7694]
SLC25A13	ENSG00000004864	1.00541	1.10749	1.17536	1.63095	1.85048	1.50167	1.20978	1.3413	0.653819	1.49893	1.88878	1.56646		0.204377	0.233812	-0.521543	-0.0277848	0.879125		-0.132013	0.038301	0.0647859	-0.00964191	0.95789		-0.336389	-0.195511	0.586329	0.0181429	0.943993	solute carrier family 25 (aspartate/glutamate carrier), member 13 [Source:HGNC Symbol;Acc:10983]
ST7	ENSG00000004866	0.974448	0.965089	1.04754	2.37823	2.65373	2.09123	1.28791	0.902685	0.808964	2.44235	2.31092	2.27292		0.313467	-0.0624037	-0.238574	0.00416312	0.978925		0.0641277	-0.342809	0.181694	-0.0323292	0.83763		-0.24934	-0.280405	0.420268	-0.0364923	0.870024	suppression of tumorigenicity 7 [Source:HGNC Symbol;Acc:11351]
CDC27	ENSG00000004897	4.69863	4.47741	4.59671	4.47059	4.48257	4.37298	4.71959	4.46985	4.14947	4.47111	4.46348	4.52437		0.0209538	-0.00755823	-0.447245	-0.144617	0.28513		0.000519977	-0.0190907	0.151385	0.0442715	0.736811		-0.0204338	-0.0115325	0.598631	0.188888	0.321534	cell division cycle 27 [Source:HGNC Symbol;Acc:1728]
HCCS	ENSG00000004961	2.89752	2.79782	2.7485	3.83404	4.06441	4.06058	2.89752	2.6592	2.87242	3.8307	4.05954	3.98181		0	-0.138626	0.123925	-0.00490043	0.962833		-0.00333705	-0.00486517	-0.0787783	-0.0289935	0.783175		-0.00333705	0.133761	-0.202703	-0.0240931	0.871383	holocytochrome c synthase [Source:HGNC Symbol;Acc:4837]
DVL2	ENSG00000004975	5.21893	5.03857	5.10515	4.93552	4.72303	4.96223	5.24349	5.14991	5.24294	4.93464	4.88486	4.96987		0.0245683	0.11134	0.137791	0.0912333	0.314007		-0.000877188	0.161832	0.00763101	0.0561952	0.528568		-0.0254455	0.0504912	-0.13016	-0.0350381	0.779371	dishevelled segment polarity protein 2 [Source:HGNC Symbol;Acc:3086]
UPF1	ENSG00000005007	5.66894	5.42676	5.45052	6.89985	7.05099	6.86054	5.51993	5.41668	5.36388	6.81046	6.85808	6.80431		-0.149009	-0.0100767	-0.0866412	-0.081909	0.382699		-0.0893872	-0.192914	-0.0562314	-0.112844	0.236909		0.059622	-0.182838	0.0304098	-0.0309353	0.81233	UPF1 regulator of nonsense transcripts homolog (yeast) [Source:HGNC Symbol;Acc:9962]
SKAP2	ENSG00000005020	3.27604	3.80904	3.16932	2.40739	2.62818	2.26955	3.20525	3.53224	3.30814	2.30024	2.22551	1.93202		-0.0707831	-0.2768	0.138813	-0.0695901	0.704756		-0.107151	-0.402674	-0.33753	-0.282452	0.144316		-0.036368	-0.125875	-0.476343	-0.212862	0.41864	src kinase associated phosphoprotein 2 [Source:HGNC Symbol;Acc:15687]
SLC25A5	ENSG00000005022	6.78116	7.18034	6.94891	7.53893	7.75783	7.62193	6.95048	7.21961	7.02878	7.61732	7.62707	7.70944		0.169318	0.0392742	0.0798725	0.0961549	0.421812		0.0783877	-0.130761	0.0875098	0.0117123	0.920769		-0.0909302	-0.170035	0.00763729	-0.0844426	0.614332	solute carrier family 25 (mitochondrial carrier; adenine nucleotide translocator), member 5 [Source:HGNC Symbol;Acc:10991]
CCDC109B	ENSG00000005059	5.87106	5.96799	5.9892	3.82741	3.59701	3.73283	5.79351	5.94355	5.82975	3.9525	3.84583	3.82547		-0.0775463	-0.0244403	-0.159448	-0.0871449	0.326534		0.125086	0.248826	0.0926336	0.155515	0.0952388		0.202632	0.273266	0.252082	0.24266	0.0694453	coiled-coil domain containing 109B [Source:HGNC Symbol;Acc:26076]
POLR2J	ENSG00000005075	3.92838	4.00361	3.97145	3.57871	3.74633	3.63004	3.79047	3.81752	3.93139	3.54107	3.77231	3.70607		-0.137909	-0.186091	-0.0400539	-0.121351	0.18275		-0.0376404	0.0259836	0.0760285	0.0214572	0.805403		0.100269	0.212074	0.116082	0.142809	0.261118	polymerase (RNA) II (DNA directed) polypeptide J, 13.3kDa [Source:HGNC Symbol;Acc:9197]
DHX33	ENSG00000005100	2.35353	2.55499	2.74118	3.70489	3.86713	3.76222	2.50584	2.61132	2.57262	3.67567	3.7473	3.93934		0.152307	0.0563258	-0.168559	0.013358	0.90571		-0.0292188	-0.119824	0.177124	0.00936034	0.933838		-0.181526	-0.17615	0.345683	-0.00399768	0.979995	DEAH (Asp-Glu-Ala-His) box polypeptide 33 [Source:HGNC Symbol;Acc:16718]
LIG3	ENSG00000005156	3.23731	3.41762	3.6661	4.43878	4.62056	4.69949	3.32831	3.32175	3.85587	4.23151	4.57222	4.7451		0.0910003	-0.0958637	0.189766	0.0616343	0.742244		-0.207262	-0.0483411	0.0456182	-0.0699951	0.709001		-0.298263	0.0475226	-0.144148	-0.131629	0.620664	ligase III, DNA, ATP-dependent [Source:HGNC Symbol;Acc:6600]
RPAP3	ENSG00000005175	4.05005	4.26015	4.40771	4.14335	4.39133	4.48253	4.12998	4.43509	4.70281	4.02956	4.22186	4.3929		0.0799251	0.174946	0.295102	0.183324	0.289548		-0.113796	-0.169467	-0.089633	-0.124299	0.46586		-0.193721	-0.344413	-0.384735	-0.307623	0.21394	RNA polymerase II associated protein 3 [Source:HGNC Symbol;Acc:26151]
ACSM3	ENSG00000005187	1.12206	1.93907	2.00597	-0.580239	-0.104902	0.872705	1.73672	1.69686	2.22189	-0.465866	0.0130832	0.563474		0.614657	-0.242211	0.215915	0.196121	0.627615		0.114373	0.117985	-0.309231	-0.0256242	0.949163		-0.500284	0.360196	-0.525147	-0.221745	0.697523	acyl-CoA synthetase medium-chain family member 3 [Source:HGNC Symbol;Acc:10522]
CIAPIN1	ENSG00000005194	3.96458	3.84414	4.0246	4.56828	4.70243	4.65774	3.86906	3.99888	4.26084	4.67289	4.72026	4.75921		-0.0955137	0.154735	0.236243	0.0984882	0.362161		0.104614	0.0178364	0.101468	0.0746395	0.48592		0.200127	-0.136898	-0.134775	-0.0238487	0.873421	cytokine induced apoptosis inhibitor 1 [Source:HGNC Symbol;Acc:28050]
SPPL2B	ENSG00000005206	2.35539	2.19926	2.32282	1.79669	1.75155	2.29984	2.26914	2.47754	2.38654	2.27505	2.50486	2.4289		-0.0862551	0.278276	0.0637159	0.0852457	0.557629		0.478357	0.753307	0.129057	0.453574	0.00893358		0.564612	0.475031	0.0653412	0.368328	0.0932743	signal peptide peptidase like 2B [Source:HGNC Symbol;Acc:30627]
FAM214B	ENSG00000005238	1.67559	1.84535	1.58766	0.519523	-0.120864	0.363528	1.94994	1.72854	1.65741	0.780612	-0.303761	-0.00466963		0.274349	-0.116815	0.0697453	0.07576	0.771886		0.261089	-0.182897	-0.368198	-0.0966685	0.711814		-0.0132599	-0.0660821	-0.437943	-0.172428	0.641944	family with sequence similarity 214, member B [Source:HGNC Symbol;Acc:25666]
PRKAR2B	ENSG00000005249	-0.813244	0.017473	-0.55367	-1.17263	-0.150881	-2.6079	-0.521194	-0.659337	-0.679851	-1.35138	-1.23522	-1.66299		0.292051	-0.67681	-0.126181	-0.170313	0.73263		-0.178751	-1.08434	0.94491	-0.10606	0.831222		-0.470801	-0.40753	1.07109	0.0642532	0.927183	protein kinase, cAMP-dependent, regulatory, type II, beta [Source:HGNC Symbol;Acc:9392]
MSL3	ENSG00000005302	4.91733	4.82726	5.0175	5.10291	4.74434	5.47336	4.96672	4.94155	5.39894	5.18767	5.24554	5.45375		0.0493825	0.114286	0.381435	0.181701	0.34327		0.0847617	0.501205	-0.019602	0.188788	0.325635		0.0353791	0.38692	-0.401037	0.00708716	0.978657	male-specific lethal 3 homolog (Drosophila) [Source:HGNC Symbol;Acc:7370]
CREBBP	ENSG00000005339	6.70499	6.53283	6.69248	6.56399	6.54578	6.50731	6.53956	6.57047	6.90022	6.44796	6.48412	6.49948		-0.165432	0.0376342	0.207743	0.0266486	0.796325		-0.116035	-0.0616542	-0.00782994	-0.0618397	0.552153		0.0493967	-0.0992884	-0.215573	-0.0884882	0.547549	CREB binding protein [Source:HGNC Symbol;Acc:2348]
BZRAP1	ENSG00000005379	0.315815	-0.387959	-0.17196	0.64778	0.891632	0.529008	0.394224	-0.352265	-0.23423	0.35156	0.849866	-0.00958135		0.0784089	0.0356945	-0.0622709	0.0172775	0.949475		-0.296221	-0.0417665	-0.53859	-0.292192	0.297417		-0.374629	-0.077461	-0.476319	-0.30947	0.429634	benzodiazepine receptor (peripheral) associated protein 1 [Source:HGNC Symbol;Acc:16831]
MPO	ENSG00000005381	0.727018	-0.303977	0.49736	-1.52251	-1.40908	-0.922004	0.248215	-0.344959	-0.144977	-1.96725	-0.985281	-0.44005		-0.478804	-0.040982	-0.642337	-0.387374	0.334643		-0.444736	0.423796	0.481954	0.153671	0.696136		0.0340671	0.464778	1.12429	0.541045	0.340388	myeloperoxidase [Source:HGNC Symbol;Acc:7218]
GCFC2	ENSG00000005436	2.967	3.23629	3.29772	3.63983	3.85673	3.93727	2.96094	3.21723	3.57391	3.56466	3.8681	3.93525		-0.00606461	-0.0190618	0.276196	0.0836898	0.629066		-0.0751733	0.0113623	-0.0020158	-0.0219423	0.898658		-0.0691087	0.0304241	-0.278211	-0.105632	0.666004	GC-rich sequence DNA-binding factor 2 [Source:HGNC Symbol;Acc:1317]
WDR54	ENSG00000005448	3.38549	3.55613	3.39838	1.59044	1.35613	1.48391	3.5575	3.5782	3.61126	1.65357	1.02159	1.5054		0.172016	0.0220704	0.212876	0.135654	0.370047		0.0631274	-0.334538	0.0214965	-0.0833046	0.577154		-0.108888	-0.356608	-0.19138	-0.218959	0.309182	WD repeat domain 54 [Source:HGNC Symbol;Acc:25770]
CROT	ENSG00000005469	1.00557	1.02987	1.20814	0.363871	0.463089	0.513309	0.76635	0.843347	0.936086	-0.298459	0.0953168	0.194673		-0.239222	-0.186525	-0.272057	-0.232601	0.092806		-0.66233	-0.367772	-0.318636	-0.449579	0.00485744		-0.423108	-0.181247	-0.0465791	-0.216978	0.248668	carnitine O-octanoyltransferase [Source:HGNC Symbol;Acc:2366]
KMT2E	ENSG00000005483	6.87014	6.67025	6.70698	6.25974	6.28162	6.25044	6.89444	6.73177	6.62613	6.19301	6.19293	6.15797		0.0242993	0.0615175	-0.0808498	0.00165568	0.985038		-0.0667303	-0.088686	-0.0924716	-0.0826293	0.359764		-0.0910296	-0.150204	-0.0116219	-0.084285	0.504555	lysine (K)-specific methyltransferase 2E [Source:HGNC Symbol;Acc:18541]
RHBDD2	ENSG00000005486	5.82102	5.81176	5.5836	5.21225	5.44598	5.07647	5.78463	5.7135	5.391	5.26921	5.21984	5.11231		-0.0363936	-0.098268	-0.192595	-0.109085	0.422818		0.0569565	-0.226136	0.035846	-0.0444444	0.740568		0.0933501	-0.127868	0.228441	0.064641	0.733509	rhomboid domain containing 2 [Source:HGNC Symbol;Acc:23082]
SOX8	ENSG00000005513	2.01255	1.99801	1.51541	1.89175	1.87996	1.73834	1.58044	1.89197	1.959	2.08094	2.06644	1.67402		-0.432112	-0.106041	0.443593	-0.0315198	0.852531		0.189194	0.186472	-0.0643165	0.103783	0.543969		0.621305	0.292513	-0.50791	0.135303	0.575348	SRY (sex determining region Y)-box 8 [Source:HGNC Symbol;Acc:11203]
IBTK	ENSG00000005700	5.18733	5.07443	5.09431	4.634	4.37876	4.69369	5.38597	5.358	5.4012	4.72639	4.69588	4.6916		0.198642	0.283572	0.306895	0.263036	0.0132587		0.0923948	0.317121	-0.00209472	0.135807	0.152575		-0.106247	0.0335486	-0.308989	-0.127229	0.329385	inhibitor of Bruton agammaglobulinemia tyrosine kinase [Source:HGNC Symbol;Acc:17853]
ZNF195	ENSG00000005801	3.29808	3.47706	3.43664	3.4359	3.75778	3.66234	3.34318	3.43744	3.38407	3.39669	3.64176	3.6099		0.045093	-0.0396143	-0.0525693	-0.0156968	0.883047		-0.0392173	-0.116018	-0.0524411	-0.0692256	0.520705		-0.0843103	-0.0764042	0.000128123	-0.0535288	0.723501	zinc finger protein 195 [Source:HGNC Symbol;Acc:12986]
MYCBP2	ENSG00000005810	6.99283	6.71533	6.77075	7.12387	7.37111	7.21414	6.95561	6.97418	7.28259	7.05959	7.17554	7.10553		-0.0372172	0.258845	0.511836	0.244488	0.0590748		-0.0642899	-0.195568	-0.108612	-0.122823	0.310294		-0.0270727	-0.454414	-0.620448	-0.367312	0.0471651	MYC binding protein 2, E3 ubiquitin protein ligase [Source:HGNC Symbol;Acc:23386]
FBXL3	ENSG00000005812	5.77945	6.06007	6.14339	5.14531	4.91441	5.07554	5.69588	5.98462	5.18676	5.19078	4.97941	5.18669		-0.0835651	-0.0754519	-0.956639	-0.371885	0.0691391		0.0454688	0.0650046	0.111143	0.0738721	0.694777		0.129034	0.140457	1.06778	0.445757	0.115262	F-box and leucine-rich repeat protein 3 [Source:HGNC Symbol;Acc:13599]
ITGAL	ENSG00000005844	8.22152	8.27709	8.23924	6.49067	5.78039	6.72761	8.31276	8.40149	8.22837	6.68596	6.49067	6.95869		0.0912452	0.124394	-0.0108703	0.0682563	0.750919		0.195281	0.710285	0.231078	0.378881	0.0999143		0.104036	0.58589	0.241948	0.310625	0.318271	integrin, alpha L (antigen CD11A (p180), lymphocyte function-associated antigen 1; alpha polypeptide) [Source:HGNC Symbol;Acc:6148]
PDK2	ENSG00000005882	4.07686	4.16885	4.11029	2.36176	2.11649	2.34962	4.15828	4.16457	4.23847	1.95498	1.64035	1.99469		0.0814185	-0.00427933	0.12818	0.0684398	0.536813		-0.406784	-0.476136	-0.354937	-0.412619	0.0031149		-0.488203	-0.471857	-0.483117	-0.481059	0.00970918	pyruvate dehydrogenase kinase, isozyme 2 [Source:HGNC Symbol;Acc:8810]
ITGA3	ENSG00000005884	3.10898	2.99868	2.77414	2.82459	2.46955	2.38078	3.29427	3.0668	2.69523	2.77656	2.70428	2.45004		0.185287	0.0681243	-0.0789042	0.0581691	0.745619		-0.0480276	0.234728	0.0692551	0.0853184	0.635234		-0.233315	0.166603	0.148159	0.0271493	0.91453	integrin, alpha 3 (antigen CD49C, alpha 3 subunit of VLA-3 receptor) [Source:HGNC Symbol;Acc:6139]
ZFX	ENSG00000005889	5.26593	5.31798	5.42017	4.6807	4.97305	4.76927	5.25731	5.36233	5.29692	4.70057	4.83576	4.86497		-0.00861855	0.0443507	-0.123249	-0.0291722	0.759318		0.0198684	-0.137285	0.0956951	-0.00724038	0.939249		0.0284869	-0.181635	0.218944	0.0219318	0.870397	zinc finger protein, X-linked [Source:HGNC Symbol;Acc:12869]
LAMP2	ENSG00000005893	6.3023	6.17689	6.23238	5.69577	5.44374	5.68249	6.30563	6.09959	6.0903	5.63976	5.51914	5.66101		0.00333119	-0.0773031	-0.142076	-0.072016	0.472786		-0.0560153	0.0754024	-0.0214847	-0.000699226	0.994364		-0.0593465	0.152705	0.120591	0.0713168	0.612769	lysosomal-associated membrane protein 2 [Source:HGNC Symbol;Acc:6501]
GGNBP2	ENSG00000005955	4.96314	4.95182	4.89704	4.90282	4.82997	4.88519	4.98773	5.09134	5.28559	4.98962	4.95662	4.81036		0.024588	0.139522	0.388551	0.18422	0.066071		0.0868087	0.126652	-0.0748254	0.0462119	0.61648		0.0622207	-0.0128694	-0.463376	-0.138008	0.300521	gametogenetin binding protein 2 [Source:HGNC Symbol;Acc:19357]
GDE1	ENSG00000006007	4.67773	4.60414	4.64466	3.76616	3.80723	3.79314	4.74136	4.71486	4.97474	3.71207	3.54492	3.6138		0.0636271	0.110714	0.330074	0.168138	0.0769453		-0.0540913	-0.262305	-0.179334	-0.165244	0.081411		-0.117718	-0.373019	-0.509409	-0.333382	0.0198997	glycerophosphodiester phosphodiesterase 1 [Source:HGNC Symbol;Acc:29644]
C19orf60	ENSG00000006015	4.30908	3.47968	3.91299	2.75228	2.04126	2.03569	3.70226	4.2691	3.81646	2.87942	2.38158	2.13234		-0.606823	0.789414	-0.0965245	0.0286888	0.920853		0.127135	0.340323	0.0966492	0.188036	0.519279		0.733958	-0.449091	0.193174	0.159347	0.697412	chromosome 19 open reading frame 60 [Source:HGNC Symbol;Acc:26098]
OSBPL7	ENSG00000006025	2.99584	3.07065	2.84272	0.940816	1.04628	1.15723	3.17711	3.05285	2.91844	1.14704	0.596219	1.40134		0.181264	-0.0178002	0.0757113	0.0797252	0.661517		0.206221	-0.450061	0.244114	9.13099e-05	0.999598		0.0249568	-0.432261	0.168403	-0.0796339	0.756566	oxysterol binding protein-like 7 [Source:HGNC Symbol;Acc:16387]
MAP3K14	ENSG00000006062	4.52413	4.35421	4.30832	5.20637	5.13549	4.72428	4.49032	4.30709	3.71623	5.13306	5.18444	4.71843		-0.0338177	-0.047115	-0.592095	-0.224343	0.310664		-0.073318	0.0489421	-0.005846	-0.010074	0.962711		-0.0395003	0.0960571	0.586249	0.214269	0.487378	mitogen-activated protein kinase kinase kinase 14 [Source:HGNC Symbol;Acc:6853]
CCL3	ENSG00000006075	-0.838846	-2.00782	-1.76655	4.27639	3.25726	1.19536	-0.334724	-1.28888	-2.99977	4.31542	3.65714	1.34777		0.504122	0.718943	-1.23322	-0.00338535	0.997278		0.0390232	0.399879	0.152407	0.197103	0.842732		-0.465098	-0.319064	1.38563	0.200488	0.886472	chemokine (C-C motif) ligand 3 [Source:HGNC Symbol;Acc:10627]
SYNRG	ENSG00000006114	6.26933	5.78151	6.11524	5.23065	4.91098	5.28239	6.18844	5.87053	6.27166	5.30466	5.07407	5.26339		-0.0808981	0.0890235	0.156416	0.0548471	0.734956		0.0740054	0.163096	-0.0189962	0.0727019	0.654329		0.154904	0.0740729	-0.175412	0.0178548	0.937711	synergin, gamma [Source:HGNC Symbol;Acc:557]
AP2B1	ENSG00000006125	7.81359	7.49384	7.42829	7.29651	7.23	7.35076	7.80407	7.55455	7.63096	7.40678	7.33156	7.16472		-0.0095195	0.0607119	0.202665	0.0846192	0.485831		0.110262	0.101565	-0.186041	0.00859515	0.942859		0.119781	0.0408532	-0.388706	-0.0760241	0.655555	adaptor-related protein complex 2, beta 1 subunit [Source:HGNC Symbol;Acc:563]
ZNF263	ENSG00000006194	4.28271	4.32635	4.24096	4.92529	5.06439	5.06607	4.28028	4.25588	4.7114	4.89655	5.09271	4.98662		-0.00243424	-0.070467	0.47044	0.132513	0.295781		-0.0287351	0.0283176	-0.079448	-0.0266218	0.829122		-0.0263009	0.0987846	-0.549888	-0.159135	0.370983	zinc finger protein 263 [Source:HGNC Symbol;Acc:13056]
SPATA20	ENSG00000006282	1.41637	2.69965	1.99414	0.287383	1.59674	1.05151	1.74595	2.48438	2.26755	0.544062	1.36272	1.30555		0.329584	-0.215271	0.273414	0.129242	0.75408		0.256679	-0.234024	0.254032	0.0922289	0.822893		-0.0729057	-0.0187531	-0.0193817	-0.0370135	0.949295	spermatogenesis associated 20 [Source:HGNC Symbol;Acc:26125]
MAP3K9	ENSG00000006432	2.82378	2.5398	2.55662	2.25944	2.474	2.45111	2.8018	2.55629	2.96402	2.30034	1.98983	2.39247		-0.0219789	0.0164938	0.407399	0.133971	0.36565		0.0408949	-0.484175	-0.058639	-0.167307	0.263937		0.0628738	-0.500669	-0.466038	-0.301278	0.162601	mitogen-activated protein kinase kinase kinase 9 [Source:HGNC Symbol;Acc:6861]
RALA	ENSG00000006451	5.31443	5.06891	5.16907	5.84549	5.63702	5.69161	5.53853	5.20561	5.40026	6.03748	6.11078	5.84867		0.224096	0.136699	0.231187	0.197327	0.114669		0.191991	0.473756	0.157058	0.274268	0.0370866		-0.032105	0.337057	-0.0741285	0.076941	0.644261	v-ral simian leukemia viral oncogene homolog A (ras related) [Source:HGNC Symbol;Acc:9839]
BAIAP2L1	ENSG00000006453	-1.7676	-1.1553	-1.35087	0.207306	1.0931	0.891245	-2.10269	-0.948169	-1.45793	0.227353	1.5063	0.510278		-0.335088	0.207132	-0.107053	-0.0783365	0.842756		0.020047	0.413205	-0.380968	0.0174282	0.964765		0.355136	0.206074	-0.273915	0.0957647	0.863816	BAI1-associated protein 2-like 1 [Source:HGNC Symbol;Acc:21649]
KDM7A	ENSG00000006459	4.52623	4.5374	4.73539	3.77302	3.80869	3.80869	4.49051	4.47842	4.04168	3.76757	3.88666	3.87986		-0.035716	-0.0589867	-0.693706	-0.262803	0.0537638		-0.0054471	0.0779773	0.0711748	0.0479017	0.699143		0.0302689	0.136964	0.76488	0.310704	0.0977828	lysine (K)-specific demethylase 7A [Source:HGNC Symbol;Acc:22224]
AGK	ENSG00000006530	3.08962	3.07464	2.96533	3.53373	3.20911	3.60825	3.08388	3.02795	3.25194	3.71998	3.73109	3.71531		-0.00574507	-0.0466862	0.28661	0.0780594	0.488083		0.186251	0.521981	0.107058	0.271763	0.0309028		0.191996	0.568668	-0.179552	0.193704	0.235044	acylglycerol kinase [Source:HGNC Symbol;Acc:21869]
TTC22	ENSG00000006555	1.63495	1.36502	1.69778	1.44048	1.14884	1.69588	1.25766	1.29244	1.55853	1.49843	1.16979	1.69841		-0.377292	-0.0725837	-0.139242	-0.196373	0.285703		0.0579429	0.0209495	0.00252547	0.0271393	0.879279		0.435235	0.0935333	0.141768	0.223512	0.385424	tetratricopeptide repeat domain 22 [Source:HGNC Symbol;Acc:26067]
PHTF2	ENSG00000006576	2.95099	3.24413	3.0863	3.649	3.73962	3.31632	2.90054	3.4573	3.00541	3.66527	3.7461	3.40946		-0.050444	0.213174	-0.0808868	0.0272809	0.874574		0.0162683	0.00647979	0.0931437	0.0386306	0.823241		0.0667123	-0.206694	0.174031	0.0113497	0.962941	putative homeodomain transcription factor 2 [Source:HGNC Symbol;Acc:13411]
FARP2	ENSG00000006607	0.53109	0.725214	0.741473	1.49052	1.77306	1.28378	0.308606	0.199731	0.582845	1.55379	1.64368	1.52653		-0.222484	-0.525483	-0.158629	-0.302198	0.051789		0.0632685	-0.129388	0.242755	0.0588788	0.676663		0.285752	0.396095	0.401384	0.361077	0.0918644	FERM, RhoGEF and pleckstrin domain protein 2 [Source:HGNC Symbol;Acc:16460]
GGCT	ENSG00000006625	2.12812	2.29691	2.33914	3.04671	2.93269	2.99439	1.97544	2.34639	2.73692	3.02364	2.97128	2.95004		-0.152673	0.0494796	0.397778	0.0981951	0.546566		-0.023075	0.038591	-0.0443474	-0.00961044	0.952508		0.129598	-0.0108886	-0.442126	-0.107805	0.638513	gamma-glutamylcyclotransferase [Source:HGNC Symbol;Acc:21705]
DBF4	ENSG00000006634	4.31357	4.29019	4.30889	3.69392	3.86194	3.69273	4.16397	4.27253	3.84803	3.56441	3.68383	3.72389		-0.1496	-0.0176642	-0.46085	-0.209371	0.0847874		-0.129516	-0.178109	0.0311596	-0.0921552	0.419852		0.0200838	-0.160445	0.49201	0.117216	0.46673	DBF4 homolog (S. cerevisiae) [Source:HGNC Symbol;Acc:17364]
IFRD1	ENSG00000006652	3.22168	3.13013	2.99813	4.3699	4.68727	4.45556	3.3486	3.01687	3.55239	4.30544	4.46392	4.33492		0.126917	-0.113268	0.554252	0.1893	0.201455		-0.064452	-0.223348	-0.120639	-0.136146	0.348718		-0.191369	-0.11008	-0.674891	-0.325447	0.127354	interferon-related developmental regulator 1 [Source:HGNC Symbol;Acc:5456]
COX10	ENSG00000006695	2.37919	2.61247	2.67233	2.85405	3.11465	3.02267	2.48753	2.71303	2.88215	2.82051	3.01545	2.96957		0.10834	0.100561	0.209818	0.139573	0.286963		-0.0335412	-0.0991979	-0.0531021	-0.061947	0.628541		-0.141881	-0.199759	-0.26292	-0.20152	0.277557	cytochrome c oxidase assembly homolog 10 (yeast) [Source:HGNC Symbol;Acc:2260]
GTF2IRD1	ENSG00000006704	3.41898	3.42176	3.38253	2.08012	1.98344	2.20644	3.71372	3.41109	3.353	2.1141	1.91153	2.17611		0.294737	-0.0106669	-0.029529	0.084847	0.467016		0.0339801	-0.0719113	-0.030331	-0.0227541	0.843404		-0.260757	-0.0612444	-0.000802016	-0.107601	0.513144	GTF2I repeat domain containing 1 [Source:HGNC Symbol;Acc:4661]
PAF1	ENSG00000006712	4.98679	4.98384	4.9707	5.64363	5.73784	5.60546	5.09755	5.08616	5.44447	5.67353	5.72806	5.66737		0.110758	0.102323	0.473777	0.228953	0.041822		0.0299018	-0.00977581	0.0619059	0.027344	0.7865		-0.0808565	-0.112098	-0.411871	-0.201609	0.17728	Paf1, RNA polymerase II associated factor, homolog (S. cerevisiae) [Source:HGNC Symbol;Acc:25459]
VPS41	ENSG00000006715	4.04455	4.13271	3.98236	4.09076	3.88261	4.0186	4.06867	4.04691	4.02528	4.06633	3.9445	4.07698		0.0241208	-0.0857951	0.0429232	-0.00625039	0.939408		-0.0244351	0.0618911	0.0583757	0.0319439	0.698723		-0.0485558	0.147686	0.0154525	0.0381943	0.743221	vacuolar protein sorting 41 homolog (S. cerevisiae) [Source:HGNC Symbol;Acc:12713]
ELAC2	ENSG00000006744	4.43785	4.61528	4.357	5.03887	5.08105	5.20197	4.43359	4.48787	4.92376	5.10845	5.1316	5.12605		-0.00426241	-0.127408	0.566765	0.145032	0.280756		0.0695807	0.0505569	-0.0759292	0.0147361	0.910096		0.0738431	0.177964	-0.642694	-0.130295	0.485552	elaC ribonuclease Z 2 [Source:HGNC Symbol;Acc:14198]
ARSD	ENSG00000006756	0.796444	0.857753	0.358616	-0.0594865	-0.684897	-0.764589	0.963708	1.06989	0.384023	0.357687	-0.354311	-0.701413		0.167264	0.212138	0.0254069	0.134936	0.660809		0.417174	0.330587	0.0631758	0.270312	0.386269		0.24991	0.118448	0.0377688	0.135376	0.755003	arylsulfatase D [Source:HGNC Symbol;Acc:717]
PNPLA4	ENSG00000006757	2.18166	1.92339	2.03107	1.09135	1.00795	1.91678	2.0826	2.31434	2.84471	1.36798	1.26323	1.91404		-0.0990562	0.390948	0.813635	0.368509	0.207882		0.276626	0.255273	-0.00273293	0.176389	0.533937		0.375683	-0.135675	-0.816368	-0.19212	0.63053	patatin-like phospholipase domain containing 4 [Source:HGNC Symbol;Acc:24887]
ADIPOR2	ENSG00000006831	4.77077	4.59731	4.47457	5.46365	5.58799	5.43995	4.63305	4.23104	4.44556	5.33555	5.2966	5.20761		-0.137715	-0.366273	-0.029005	-0.177664	0.15094		-0.128102	-0.291386	-0.232337	-0.217275	0.0862478		0.00961225	0.0748864	-0.203332	-0.0396113	0.8114	adiponectin receptor 2 [Source:HGNC Symbol;Acc:24041]
CDKL3	ENSG00000006837	-1.06531	-0.974989	-0.91733	-0.812659	-0.863963	-1.39121	-1.04814	-0.825624	-0.68334	-0.491929	-1.39563	-0.852793		0.0171692	0.149364	0.23399	0.133508	0.561084		0.32073	-0.531672	0.538412	0.109157	0.633662		0.303561	-0.681036	0.304422	-0.0243511	0.939731	cyclin-dependent kinase-like 3 [Source:HGNC Symbol;Acc:15483]
PRSS21	ENSG00000007038	-0.881091	0.530592	0.306911	0.28299	0.711281	1.58044	-0.349212	-0.054395	0.713194	0.762471	1.22379	1.62139		0.531879	-0.584987	0.406283	0.117725	0.797967		0.479481	0.512511	0.0409417	0.344311	0.459656		-0.0523981	1.0975	-0.365342	0.226586	0.727928	protease, serine, 21 (testisin) [Source:HGNC Symbol;Acc:9485]
MARK4	ENSG00000007047	3.31821	3.42807	3.53147	3.68032	3.62593	3.6941	3.47285	3.36177	3.2299	3.67711	3.88561	3.57786		0.15464	-0.0662993	-0.301569	-0.0710763	0.499488		-0.00321233	0.259682	-0.116234	0.046745	0.654821		-0.157852	0.325981	0.185335	0.117821	0.4306	MAP/microtubule affinity-regulating kinase 4 [Source:HGNC Symbol;Acc:13538]
CCDC124	ENSG00000007080	4.136	3.71484	3.94472	4.77847	4.70027	4.45488	3.94663	3.90386	3.75883	4.64336	4.60754	4.61946		-0.189368	0.189014	-0.185895	-0.062083	0.615552		-0.135108	-0.0927296	0.16458	-0.0210858	0.863802		0.0542596	-0.281743	0.350475	0.0409972	0.813685	coiled-coil domain containing 124 [Source:HGNC Symbol;Acc:25171]
CEACAM21	ENSG00000007129	2.66728	2.6513	2.82381	2.99801	2.71717	2.61356	2.7381	2.83372	3.03387	2.66646	2.58582	2.55144		0.0708281	0.182419	0.210056	0.154434	0.209792		-0.331546	-0.131353	-0.0621163	-0.175005	0.159703		-0.402374	-0.313772	-0.272172	-0.329439	0.0706206	carcinoembryonic antigen-related cell adhesion molecule 21 [Source:HGNC Symbol;Acc:28834]
PAFAH1B1	ENSG00000007168	5.98796	6.14978	6.06947	6.03699	5.88826	6.01097	5.91389	6.02236	5.96038	6.00727	5.99383	6.00594		-0.0740683	-0.127424	-0.109097	-0.10353	0.19354		-0.0297126	0.105567	-0.00502976	0.0236083	0.757261		0.0443557	0.232991	0.104068	0.127138	0.254016	platelet-activating factor acetylhydrolase 1b, regulatory subunit 1 (45kDa) [Source:HGNC Symbol;Acc:8574]
KIAA0100	ENSG00000007202	6.6062	6.55753	6.57755	6.46558	6.47677	6.48887	6.60921	6.55753	6.76579	6.45288	6.41139	6.38371		0.00301149	0	0.188235	0.0637487	0.398982		-0.012697	-0.0653806	-0.105162	-0.06108	0.418333		-0.0157085	-0.0653806	-0.293397	-0.124829	0.250401	KIAA0100 [Source:HGNC Symbol;Acc:28960]
GAS7	ENSG00000007237	-0.842202	-0.684805	-0.895903	1.63523	0.260723	-1.02835	-0.586352	-0.704169	-1.22007	1.61093	0.625051	-0.419861		0.25585	-0.0193639	-0.324171	-0.0292282	0.963547		-0.0243015	0.364328	0.608494	0.316173	0.623176		-0.280152	0.383692	0.932665	0.345402	0.70357	growth arrest-specific 7 [Source:HGNC Symbol;Acc:4169]
TRAPPC6A	ENSG00000007255	3.58453	3.45249	3.27911	1.99492	1.9793	2.07569	3.6418	3.52346	3.39028	2.14269	2.13646	1.99358		0.057269	0.0709719	0.111165	0.0798021	0.440913		0.147766	0.157158	-0.0821127	0.0742704	0.472342		0.0904969	0.0861862	-0.193278	-0.00553167	0.969404	trafficking protein particle complex 6A [Source:HGNC Symbol;Acc:23069]
MATK	ENSG00000007264	1.01357	0.918301	0.994014	1.13701	1.2067	1.61973	1.06157	1.41682	0.942114	1.12904	1.58635	1.42291		0.0479957	0.49852	-0.0518994	0.164872	0.345988		-0.0079615	0.379649	-0.196827	0.058287	0.733929		-0.0559572	-0.118871	-0.144927	-0.106585	0.660924	megakaryocyte-associated tyrosine kinase [Source:HGNC Symbol;Acc:6906]
CD79B	ENSG00000007312	2.39008	3.12713	2.60114	0.440489	0.623084	0.939423	2.53947	3.19412	3.09071	0.407051	0.479749	0.301831		0.149384	0.0669922	0.489563	0.235313	0.308416		-0.0334384	-0.143335	-0.637592	-0.271455	0.24395		-0.182823	-0.210327	-1.12716	-0.506768	0.133106	CD79b molecule, immunoglobulin-associated beta [Source:HGNC Symbol;Acc:1699]
ST7L	ENSG00000007341	1.99795	1.5915	1.96248	1.67573	1.63456	1.6728	2.07522	1.76672	2.13497	1.91412	1.50182	1.68392		0.0772735	0.175222	0.172491	0.141662	0.350382		0.238383	-0.132748	0.0111201	0.0389184	0.793361		0.16111	-0.30797	-0.161371	-0.102744	0.626348	suppression of tumorigenicity 7 like [Source:HGNC Symbol;Acc:18441]
RPUSD1	ENSG00000007376	3.23537	3.60614	3.50895	3.33666	3.6665	3.30217	3.36633	3.56956	3.53082	3.23313	3.21113	3.35744		0.130965	-0.0365832	0.0218703	0.0387508	0.765393		-0.103535	-0.455367	0.0552691	-0.167878	0.213306		-0.2345	-0.418784	0.0333988	-0.206628	0.27428	RNA pseudouridylate synthase domain containing 1 [Source:HGNC Symbol;Acc:14173]
LUC7L	ENSG00000007392	2.71238	2.87581	2.9242	4.37404	4.68361	4.4167	2.78667	2.88205	2.54001	4.33789	4.61835	4.52373		0.0742905	0.00624029	-0.384192	-0.10122	0.43554		-0.0361465	-0.0652641	0.107027	0.00187197	0.988312		-0.110437	-0.0715044	0.491219	0.103092	0.571554	LUC7-like (S. cerevisiae) [Source:HGNC Symbol;Acc:6723]
CACNA2D2	ENSG00000007402	0.522336	0.262215	-0.0944578	-2.31149	-0.42773	-1.47136	-0.124626	-0.133627	0.182196	-1.6584	-1.88081	-1.01546		-0.646962	-0.395842	0.276654	-0.255383	0.542401		0.653093	-1.45308	0.455898	-0.114698	0.782787		1.30006	-1.05724	0.179244	0.140686	0.81093	calcium channel, voltage-dependent, alpha 2/delta subunit 2 [Source:HGNC Symbol;Acc:1400]
BAIAP3	ENSG00000007516	0.894389	1.98961	0.0463202	-1.38274	-0.037991	-1.47291	0.735099	1.60247	0.116451	-1.06735	-0.966713	-2.56643		-0.15929	-0.387141	0.0701305	-0.158767	0.804992		0.315391	-0.928722	-1.09352	-0.568951	0.384847		0.474681	-0.541581	-1.16365	-0.410184	0.653143	BAI1-associated protein 3 [Source:HGNC Symbol;Acc:948]
TSR3	ENSG00000007520	4.87547	5.00114	4.80067	4.57607	4.62516	4.75144	4.84902	5.08032	4.87696	4.57193	4.67953	4.51155		-0.026445	0.079183	0.0762888	0.043009	0.658378		-0.00413812	0.0543631	-0.239881	-0.0632188	0.518148		0.0223068	-0.02482	-0.31617	-0.106228	0.44458	TSR3, 20S rRNA accumulation, homolog (S. cerevisiae) [Source:HGNC Symbol;Acc:14175]
PIGQ	ENSG00000007541	3.47917	3.21145	3.2536	3.09283	3.07346	2.99285	3.5719	3.42574	3.3858	3.30812	3.17964	3.24628		0.0927268	0.214285	0.132203	0.146405	0.139634		0.215288	0.106178	0.253429	0.191632	0.0619214		0.122561	-0.108107	0.121226	0.0452269	0.7334	phosphatidylinositol glycan anchor biosynthesis, class Q [Source:HGNC Symbol;Acc:14135]
CRAMP1L	ENSG00000007545	1.98469	2.1484	2.43443	2.69353	2.69375	2.49844	2.1372	2.10576	2.22618	2.53568	2.67243	2.56553		0.152505	-0.0426439	-0.208259	-0.0327994	0.780408		-0.157852	-0.0213225	0.0670951	-0.0373599	0.750969		-0.310357	0.0213214	0.275354	-0.00456054	0.978089	Crm, cramped-like (Drosophila) [Source:HGNC Symbol;Acc:14122]
TEAD3	ENSG00000007866	-1.45714	-1.40242	-1.22787	-0.396212	0.743511	-0.337677	-1.25445	-1.15173	-0.616623	0.164279	0.343758	-0.165053		0.202696	0.250693	0.611247	0.354879	0.247827		0.560491	-0.399753	0.172623	0.111121	0.708927		0.357795	-0.650445	-0.438624	-0.243758	0.564506	TEA domain family member 3 [Source:HGNC Symbol;Acc:11716]
DNAJC11	ENSG00000007923	3.24892	3.4275	3.31865	4.1799	4.43593	4.30327	3.41227	3.5973	3.48917	4.19602	4.42799	4.39633		0.163356	0.169808	0.170516	0.167893	0.121724		0.0161245	-0.00793717	0.0930602	0.0337492	0.741162		-0.147232	-0.177745	-0.0774559	-0.134144	0.362196	DnaJ (Hsp40) homolog, subfamily C, member 11 [Source:HGNC Symbol;Acc:25570]
MYLIP	ENSG00000007944	4.6071	4.69112	4.83058	1.85111	2.26241	2.07342	4.75827	5.06991	4.27993	1.80828	1.59997	1.96988		0.151174	0.37879	-0.550647	-0.00689434	0.971744		-0.0428343	-0.662442	-0.103539	-0.269605	0.185722		-0.194008	-1.04123	0.447107	-0.262711	0.350746	myosin regulatory light chain interacting protein [Source:HGNC Symbol;Acc:21155]
E2F2	ENSG00000007968	-0.619978	-0.108738	-0.78805	-2.96272	-5.16657	-4.40897	-1.23598	-0.439014	-1.17738	-2.88796	-3.77424	-3.77424		-0.615999	-0.330276	-0.389332	-0.445202	0.389652		0.0747655	1.39233	0.634723	0.700605	0.187256		0.690764	1.7226	1.02405	1.14581	0.132578	E2F transcription factor 2 [Source:HGNC Symbol;Acc:3114]
PSMB1	ENSG00000008018	6.27686	6.08312	6.11308	6.09904	6.03507	6.34282	6.22121	6.15142	6.38612	6.17939	6.0981	6.27826		-0.0556508	0.0683062	0.273042	0.0952324	0.391591		0.0803515	0.0630274	-0.0645643	0.0262715	0.80993		0.136002	-0.00527881	-0.337606	-0.0689609	0.656452	proteasome (prosome, macropain) subunit, beta type, 1 [Source:HGNC Symbol;Acc:9537]
JARID2	ENSG00000008083	3.98844	4.01177	3.99363	5.21412	5.31201	5.20646	3.90021	3.90448	3.69592	5.21019	5.22653	5.29367		-0.0882294	-0.107292	-0.297719	-0.164414	0.060145		-0.00392608	-0.0854758	0.0872053	-0.000732205	0.992666		0.0843033	0.0218166	0.384925	0.163682	0.16691	jumonji, AT rich interactive domain 2 [Source:HGNC Symbol;Acc:6196]
CDKL5	ENSG00000008086	0.530374	0.399946	0.436824	1.19574	1.26191	0.882869	0.151206	0.660404	0.554965	1.02594	1.1606	1.03351		-0.379167	0.260458	0.118141	-0.000189331	0.99895		-0.169803	-0.101317	0.150646	-0.0401581	0.780501		0.209364	-0.361775	0.0325049	-0.0399687	0.844364	cyclin-dependent kinase-like 5 [Source:HGNC Symbol;Acc:11411]
CDK11A	ENSG00000008128	3.87306	3.42189	3.8489	4.292	4.01596	4.3032	3.8607	3.72331	4.05479	4.16987	4.31002	4.31045		-0.0123578	0.301425	0.205891	0.164986	0.269144		-0.122126	0.294063	0.00724855	0.0597285	0.68097		-0.109768	-0.00736223	-0.198643	-0.105258	0.609274	cyclin-dependent kinase 11A [Source:HGNC Symbol;Acc:1730]
NADK	ENSG00000008130	3.55135	3.56215	3.50434	4.69902	4.8924	4.77222	3.34659	3.49097	3.67041	4.68151	4.64654	4.79601		-0.204764	-0.0711835	0.166071	-0.0366255	0.708736		-0.0175146	-0.245866	0.0237935	-0.0798622	0.421438		0.187249	-0.174682	-0.142277	-0.0432367	0.754918	NAD kinase [Source:HGNC Symbol;Acc:29831]
CYTH3	ENSG00000008256	2.55597	2.85373	2.45804	2.50496	2.99571	2.56692	2.48713	2.88094	2.88094	2.61287	2.57078	2.43927		-0.0688367	0.0272095	0.422905	0.127093	0.451269		0.107912	-0.424929	-0.127659	-0.148225	0.382074		0.176749	-0.452139	-0.550564	-0.275318	0.257399	cytohesin 3 [Source:HGNC Symbol;Acc:9504]
ADAM22	ENSG00000008277	0.693455	1.29678	0.657058	-0.999652	-0.603817	-0.133654	1.02375	1.19202	1.25463	-0.29762	-0.0298495	0.0590459		0.330295	-0.104765	0.597568	0.274366	0.254486		0.702032	0.573968	0.1927	0.489567	0.0561935		0.371737	0.678733	-0.404868	0.215201	0.51784	ADAM metallopeptidase domain 22 [Source:HGNC Symbol;Acc:201]
SYPL1	ENSG00000008282	5.42593	5.67487	5.67641	4.55994	4.64349	4.29554	5.53603	5.57996	5.62852	4.5194	4.18554	4.42608		0.110096	-0.0949114	-0.0478897	-0.0109017	0.930116		-0.0405372	-0.457957	0.13053	-0.122655	0.335323		-0.150633	-0.363045	0.17842	-0.111753	0.529119	synaptophysin-like 1 [Source:HGNC Symbol;Acc:11507]
CYB561	ENSG00000008283	4.18055	4.33132	3.69274	3.66415	3.50684	3.38634	4.33472	4.16139	3.47731	3.67388	3.48606	3.17716		0.154169	-0.169929	-0.215427	-0.0770621	0.751299		0.00973824	-0.0207754	-0.209181	-0.073406	0.762681		-0.144431	0.149153	0.00624588	0.00365616	0.991495	cytochrome b561 [Source:HGNC Symbol;Acc:2571]
SPAG9	ENSG00000008294	4.50986	4.43925	4.40642	5.90194	6.07336	5.77112	4.5929	4.44955	4.09007	5.84544	5.64109	5.68449		0.0830352	0.0103012	-0.316344	-0.0743358	0.58305		-0.0564972	-0.432265	-0.0866247	-0.191796	0.173801		-0.139532	-0.442566	0.229719	-0.11746	0.540424	sperm associated antigen 9 [Source:HGNC Symbol;Acc:14524]
CELSR3	ENSG00000008300	1.51239	1.4703	1.45405	2.87011	2.79366	2.67748	1.64015	1.29061	1.41525	2.83149	2.60745	2.8585		0.127761	-0.179689	-0.0387934	-0.0302406	0.782943		-0.0386211	-0.186208	0.181024	-0.014602	0.894019		-0.166382	-0.00651892	0.219817	0.0156387	0.919623	cadherin, EGF LAG seven-pass G-type receptor 3 [Source:HGNC Symbol;Acc:3230]
AASS	ENSG00000008311	0.214207	0.521614	-0.223188	-0.847222	-0.290607	-1.09205	0.039884	0.387496	0.567418	-1.41425	-0.847222	-2.0713		-0.174323	-0.134119	0.790606	0.160722	0.627126		-0.567028	-0.556615	-0.979248	-0.700964	0.0534786		-0.392705	-0.422497	-1.76985	-0.861685	0.0863826	aminoadipate-semialdehyde synthase [Source:HGNC Symbol;Acc:17366]
SS18L2	ENSG00000008324	4.02318	4.02988	3.90078	3.9267	3.93059	3.85329	3.75425	3.86037	3.92009	3.82474	3.72589	3.79436		-0.268935	-0.169507	0.019312	-0.13971	0.0923001		-0.101956	-0.204709	-0.0589249	-0.121863	0.135597		0.16698	-0.0352021	-0.0782369	0.0178469	0.869959	synovial sarcoma translocation gene on chromosome 18-like 2 [Source:HGNC Symbol;Acc:15593]
MPND	ENSG00000008382	3.31262	3.42472	3.43347	1.98556	1.78176	2.21128	3.31213	3.6576	3.17229	1.83706	1.85168	2.03877		-0.000482467	0.232883	-0.261183	-0.00959421	0.947221		-0.148503	0.0699282	-0.172511	-0.0836954	0.566864		-0.148021	-0.162955	0.0886725	-0.0741012	0.718577	MPN domain containing [Source:HGNC Symbol;Acc:25934]
CRY1	ENSG00000008405	4.64688	4.71441	4.4911	4.6664	5.10054	4.43247	4.63465	4.79083	4.73893	4.72855	4.48564	4.39369		-0.0122276	0.0764168	0.247831	0.104007	0.525846		0.0621527	-0.614896	-0.0387803	-0.197174	0.240998		0.0743802	-0.691313	-0.286611	-0.301181	0.207893	cryptochrome 1 (photolyase-like) [Source:HGNC Symbol;Acc:2384]
NFIX	ENSG00000008441	2.85553	1.68469	2.35437	3.95779	3.82028	4.20957	2.60825	1.83702	2.17306	4.08811	3.95484	4.31428		-0.24728	0.152333	-0.181308	-0.0920852	0.748358		0.13032	0.134561	0.104717	0.1232	0.668425		0.377601	-0.0177716	0.286025	0.215285	0.597544	nuclear factor I/X (CCAAT-binding transcription factor) [Source:HGNC Symbol;Acc:7788]
ST3GAL1	ENSG00000008513	5.84668	6.02225	6.14435	5.47414	5.31159	5.51954	5.83411	5.89258	5.90081	5.48005	5.54434	5.59441		-0.0125754	-0.129675	-0.243539	-0.128596	0.194448		0.00591133	0.232752	0.0748678	0.10451	0.284808		0.0184868	0.362427	0.318406	0.233107	0.104854	ST3 beta-galactoside alpha-2,3-sialyltransferase 1 [Source:HGNC Symbol;Acc:10862]
MMP25	ENSG00000008516	0.585213	1.19666	0.447414	0.968636	1.20208	0.752668	0.385381	0.910914	0.312584	0.931153	0.968636	0.761661		-0.199831	-0.285741	-0.134829	-0.206801	0.360627		-0.0374835	-0.233441	0.00899303	-0.0873106	0.69444		0.162348	0.0522997	0.143822	0.11949	0.703759	matrix metallopeptidase 25 [Source:HGNC Symbol;Acc:14246]
IL32	ENSG00000008517	7.87898	7.77605	7.80003	8.04015	7.91657	8.26435	7.68913	7.71597	7.52732	8.02643	8.31506	8.15646		-0.189848	-0.0600728	-0.272713	-0.174211	0.14293		-0.013714	0.398488	-0.107889	0.0922948	0.419534		0.176134	0.45856	0.164824	0.266506	0.116155	interleukin 32 [Source:HGNC Symbol;Acc:16830]
PKD1	ENSG00000008710	4.87976	4.9296	4.82646	4.60822	4.96049	4.94103	4.84558	5.15334	5.08952	4.62749	4.68957	4.94999		-0.0341829	0.223735	0.263068	0.150873	0.263967		0.0192733	-0.270919	0.00896267	-0.0808945	0.54007		0.0534562	-0.494654	-0.254105	-0.231768	0.227521	polycystic kidney disease 1 (autosomal dominant) [Source:HGNC Symbol;Acc:9008]
MED24	ENSG00000008838	4.12536	4.22754	4.11679	4.26742	4.30268	4.3136	4.27369	4.42776	4.35252	4.42184	4.44243	4.33879		0.148329	0.200223	0.235729	0.194761	0.0219596		0.154413	0.139747	0.0251978	0.106453	0.169953		0.00608418	-0.060477	-0.210531	-0.0883079	0.40619	mediator complex subunit 24 [Source:HGNC Symbol;Acc:22963]
RHOBTB2	ENSG00000008853	2.24075	2.21597	2.32658	1.11203	0.876752	0.988565	2.038	1.99095	2.45146	1.31956	1.10869	1.15076		-0.202754	-0.225016	0.124877	-0.100964	0.44021		0.207533	0.231935	0.162197	0.200555	0.141229		0.410287	0.456951	0.0373196	0.301519	0.120264	Rho-related BTB domain containing 2 [Source:HGNC Symbol;Acc:18756]
HEATR5B	ENSG00000008869	4.74954	4.46017	4.6032	3.92259	3.89821	3.92474	4.62907	4.65527	4.56462	4.05519	4.05158	3.89555		-0.120472	0.195098	-0.0385782	0.0120159	0.893084		0.132603	0.153365	-0.0291853	0.0855944	0.349094		0.253074	-0.0417321	0.0093929	0.0735784	0.563777	HEAT repeat containing 5B [Source:HGNC Symbol;Acc:29273]
SEC62	ENSG00000008952	6.12991	6.1479	6.28538	6.067	6.09986	6.10299	6.1425	6.09236	6.32688	6.0646	5.99538	6.19087		0.012585	-0.0555434	0.0415038	-0.000484888	0.99571		-0.00240154	-0.104474	0.0878773	-0.00633277	0.944026		-0.0149865	-0.0489307	0.0463735	-0.00584789	0.963431	SEC62 homolog (S. cerevisiae) [Source:HGNC Symbol;Acc:11846]
RPS20	ENSG00000008988	9.6951	9.71128	9.6243	8.8885	8.86517	8.78648	9.76104	9.83047	9.86662	8.9659	8.87914	8.77092		0.0659351	0.119183	0.242326	0.142481	0.0888202		0.0773975	0.0139692	-0.0155632	0.0252679	0.745341		0.0114625	-0.105213	-0.25789	-0.117214	0.298911	ribosomal protein S20 [Source:HGNC Symbol;Acc:10405]
CSDE1	ENSG00000009307	8.64113	8.64873	8.65192	8.18052	8.19593	8.23663	8.69512	8.67175	8.82632	8.24351	8.15194	8.22147		0.0539876	0.0230182	0.174396	0.0838006	0.252364		0.0629926	-0.0439916	-0.0151633	0.00127924	0.985577		0.009005	-0.0670098	-0.189559	-0.0825214	0.417523	cold shock domain containing E1, RNA-binding [Source:HGNC Symbol;Acc:29905]
UBE3C	ENSG00000009335	5.42196	5.49292	5.34412	6.0541	6.12879	6.07458	5.26704	5.39004	5.43574	5.99063	6.08495	6.01234		-0.15492	-0.102876	0.0916248	-0.0553902	0.479255		-0.063471	-0.04384	-0.0622395	-0.0565168	0.470592		0.0914489	0.0590355	-0.153864	-0.00112662	0.991776	ubiquitin protein ligase E3C [Source:HGNC Symbol;Acc:16803]
REV3L	ENSG00000009413	4.56878	4.36657	4.45388	4.94449	5.09532	4.93961	4.74866	4.34637	4.50065	4.74934	4.80306	4.76803		0.179882	-0.0202011	0.046766	0.0688157	0.532553		-0.195144	-0.292262	-0.171575	-0.21966	0.0657567		-0.375026	-0.272061	-0.218341	-0.288476	0.0840902	REV3-like, polymerase (DNA directed), zeta, catalytic subunit [Source:HGNC Symbol;Acc:9968]
TENM1	ENSG00000009694	-0.389562	1.23761	0.536685	-2.08495	-0.828479	-1.05313	0.226191	0.687645	1.17405	-2.24705	-2.75047	-0.918492		0.615754	-0.549961	0.637362	0.234385	0.676499		-0.1621	-1.922	0.134637	-0.64982	0.260825		-0.777854	-1.37203	-0.502725	-0.884205	0.278187	teneurin transmembrane protein 1 [Source:HGNC Symbol;Acc:8117]
FAM76A	ENSG00000009780	2.76797	2.43912	2.46697	2.10016	1.78443	2.1399	2.59314	2.64638	2.51554	2.23825	2.09249	2.09525		-0.174836	0.207262	0.0485743	0.027	0.825817		0.138096	0.308056	-0.0446517	0.133833	0.288793		0.312932	0.100794	-0.093226	0.106833	0.541467	family with sequence similarity 76, member A [Source:HGNC Symbol;Acc:28530]
TRAF3IP3	ENSG00000009790	5.59729	5.85511	5.95668	3.99915	3.37632	4.28585	5.67501	5.91259	6.39727	3.86052	3.42896	4.13551		0.0777228	0.0574858	0.440591	0.191933	0.48747		-0.138624	0.0526368	-0.150344	-0.078777	0.773395		-0.216347	-0.00484902	-0.590935	-0.27071	0.488604	TRAF3 interacting protein 3 [Source:HGNC Symbol;Acc:30766]
POMT2	ENSG00000009830	0.977344	1.0683	0.884239	1.50787	1.83333	1.38833	1.21363	0.730808	1.04189	1.50339	1.66631	1.67693		0.236289	-0.337496	0.157652	0.0188149	0.898428		-0.00448269	-0.167026	0.288608	0.039033	0.791433		-0.240771	0.17047	0.130956	0.0202181	0.922719	protein-O-mannosyltransferase 2 [Source:HGNC Symbol;Acc:19743]
VTA1	ENSG00000009844	3.52623	3.34946	3.58695	4.64243	4.69933	4.7533	3.59833	3.39515	4.24555	4.69989	4.73278	4.8245		0.0721008	0.045684	0.658599	0.258795	0.180398		0.0574533	0.0334467	0.0712003	0.0540335	0.769952		-0.0146475	-0.0122373	-0.587399	-0.204761	0.439343	vesicle (multivesicular body) trafficking 1 [Source:HGNC Symbol;Acc:20954]
BAZ1B	ENSG00000009954	5.76993	5.63183	5.6751	6.15719	6.04295	6.16826	5.85721	5.77283	6.18126	6.20814	6.19172	6.17048		0.0872816	0.141004	0.506164	0.244817	0.0406434		0.0509543	0.148771	0.00222511	0.0673169	0.533288		-0.0363273	0.00776686	-0.503939	-0.1775	0.256519	bromodomain adjacent to zinc finger domain, 1B [Source:HGNC Symbol;Acc:961]
RANBP9	ENSG00000010017	4.67661	4.77846	4.62174	4.80142	5.06013	4.88697	4.71029	4.88605	4.88818	4.69064	4.68257	4.75705		0.033678	0.107597	0.266443	0.135906	0.162709		-0.110787	-0.377564	-0.129918	-0.20609	0.0452318		-0.144465	-0.485161	-0.396361	-0.341996	0.0228948	RAN binding protein 9 [Source:HGNC Symbol;Acc:13727]
ETV7	ENSG00000010030	0.886775	-1.27869	-2.06086	4.4399	4.47302	3.26762	0.641605	-1.48717	-2.19356	4.80549	4.70475	3.18395		-0.24517	-0.208475	-0.132705	-0.19545	0.827921		0.365588	0.23173	-0.0836669	0.171217	0.848939		0.610758	0.440205	0.0490386	0.366667	0.773282	ets variant 7 [Source:HGNC Symbol;Acc:18160]
SPRTN	ENSG00000010072	2.52126	2.72	2.58541	3.02219	3.02125	2.86991	2.35638	2.52238	2.08572	2.8824	2.82856	2.95794		-0.164874	-0.197625	-0.49969	-0.287396	0.0288522		-0.139793	-0.19269	0.0880266	-0.0814857	0.48689		0.0250802	0.00493468	0.587716	0.20591	0.225959	SprT-like N-terminal domain [Source:HGNC Symbol;Acc:25356]
METTL13	ENSG00000010165	3.66234	3.65211	3.59794	4.83923	4.73204	4.99706	3.79589	3.75293	4.857	4.92076	4.82507	4.87259		0.133544	0.100816	1.25906	0.497807	0.0647082		0.0815234	0.0930331	-0.124465	0.0166971	0.945945		-0.0520201	-0.00778334	-1.38353	-0.48111	0.18678	methyltransferase like 13 [Source:HGNC Symbol;Acc:24248]
DYRK4	ENSG00000010219	0.630225	1.30197	1.37319	1.58115	1.2576	1.93013	1.05222	1.03416	1.71658	1.65215	1.90956	1.71704		0.421993	-0.267816	0.343387	0.165854	0.522574		0.0710048	0.651963	-0.213096	0.169958	0.512558		-0.350988	0.91978	-0.556482	0.00410307	0.990981	dual-specificity tyrosine-(Y)-phosphorylation regulated kinase 4 [Source:HGNC Symbol;Acc:3095]
ZNF207	ENSG00000010244	6.03952	6.11492	5.99349	6.60947	6.77552	6.5923	6.05203	6.24002	5.94089	6.61241	6.66126	6.52793		0.0125082	0.1251	-0.0525948	0.0283379	0.76981		0.00294859	-0.114253	-0.0643719	-0.0585589	0.548228		-0.00955957	-0.239354	-0.0117771	-0.0868968	0.529066	zinc finger protein 207 [Source:HGNC Symbol;Acc:12998]
UQCRC1	ENSG00000010256	4.91128	5.07264	5.14894	4.90585	4.8074	4.98682	4.96693	5.18719	5.24832	4.9581	5.11562	4.98373		0.0556443	0.114554	0.0993816	0.0898601	0.395619		0.052253	0.308219	-0.00309124	0.119127	0.266504		-0.00339126	0.193665	-0.102473	0.029267	0.842172	ubiquinol-cytochrome c reductase core protein I [Source:HGNC Symbol;Acc:12585]
STARD3NL	ENSG00000010270	3.26685	3.11732	3.08052	3.36115	3.42175	2.95744	3.17804	3.2433	3.40007	3.24578	3.09291	2.85825		-0.0888165	0.125979	0.319551	0.118904	0.418005		-0.115374	-0.328842	-0.0991909	-0.181136	0.227009		-0.0265577	-0.454821	-0.418742	-0.30004	0.162485	STARD3 N-terminal like [Source:HGNC Symbol;Acc:19169]
CD9	ENSG00000010278	0.103046	0.601904	0.00277117	-0.0939816	0.417162	-0.156411	0.366401	0.724993	0.304932	0.290889	-0.739069	0.172912		0.263355	0.123089	0.30216	0.229535	0.431858		0.384871	-1.15623	0.329323	-0.147346	0.61056		0.121516	-1.27932	0.0271626	-0.37688	0.364035	CD9 molecule [Source:HGNC Symbol;Acc:1709]
NCAPD2	ENSG00000010292	5.64797	5.66085	5.62084	3.86965	3.54444	3.90916	5.63013	5.65115	5.82115	3.74817	3.18959	3.75533		-0.0178403	-0.00969459	0.200314	0.057593	0.718156		-0.121486	-0.354848	-0.153835	-0.210056	0.205248		-0.103645	-0.345153	-0.354149	-0.267649	0.250214	non-SMC condensin I complex, subunit D2 [Source:HGNC Symbol;Acc:24305]
IFFO1	ENSG00000010295	2.94762	3.03769	2.83706	1.65738	1.83949	1.63289	2.89086	3.18763	3.04582	1.64728	1.51432	1.28217		-0.0567596	0.14994	0.208762	0.100647	0.412013		-0.010099	-0.325173	-0.350719	-0.228664	0.0802006		0.0466606	-0.475112	-0.559481	-0.329311	0.0755742	intermediate filament family orphan 1 [Source:HGNC Symbol;Acc:24970]
PHF7	ENSG00000010318	1.87419	1.44205	1.58703	-0.238405	-0.240374	-0.864118	1.51989	1.65016	1.41739	-0.47749	-0.413519	-0.284282		-0.354302	0.208108	-0.169641	-0.105279	0.556654		-0.239085	-0.173145	0.579836	0.0558686	0.753572		0.115217	-0.381253	0.749478	0.161147	0.525252	PHD finger protein 7 [Source:HGNC Symbol;Acc:18458]
NISCH	ENSG00000010322	5.61097	5.71034	5.77076	4.8315	4.76372	4.78706	5.65252	5.72796	5.55782	4.68085	4.79694	4.79151		0.0415507	0.0176182	-0.212935	-0.0512554	0.521969		-0.150656	0.0332228	0.00445085	-0.0376608	0.636388		-0.192207	0.0156046	0.217386	0.0135945	0.903438	nischarin [Source:HGNC Symbol;Acc:18006]
FUZ	ENSG00000010361	1.88906	1.88694	2.12027	0.684635	0.722888	0.718746	1.95055	1.91995	2.04929	0.776924	0.717106	0.848085		0.0614913	0.0330091	-0.0709759	0.00784149	0.927312		0.0922895	-0.00578246	0.129339	0.0719488	0.410674		0.0307982	-0.0387916	0.200315	0.0641073	0.600436	fuzzy planar cell polarity protein [Source:HGNC Symbol;Acc:26219]
IDS	ENSG00000010404	7.48988	7.626	7.49475	6.10102	6.0924	5.87788	7.46176	7.41095	7.21362	6.01393	5.80083	5.91467		-0.0281214	-0.215053	-0.281131	-0.174769	0.11203		-0.0870854	-0.29157	0.0367869	-0.113956	0.282603		-0.058964	-0.076517	0.317918	0.0608124	0.677462	iduronate 2-sulfatase [Source:HGNC Symbol;Acc:5389]
ZNF200	ENSG00000010539	3.06052	2.98388	2.79681	2.83878	2.96478	3.04086	2.94723	2.72266	2.96566	3.10366	2.9647	3.01757		-0.113296	-0.261218	0.168853	-0.0685538	0.514242		0.264875	-8.08434e-05	-0.0232844	0.0805034	0.44556		0.378172	0.261137	-0.192137	0.149057	0.322896	zinc finger protein 200 [Source:HGNC Symbol;Acc:12993]
CD4	ENSG00000010610	8.06124	8.04019	8.02283	5.347	5.06848	5.22498	8.04019	8.06124	7.91053	5.16131	4.83977	4.97176		-0.021052	0.021052	-0.112299	-0.0374331	0.720704		-0.18569	-0.228709	-0.253222	-0.222541	0.0533948		-0.164638	-0.249761	-0.140923	-0.185107	0.22722	CD4 molecule [Source:HGNC Symbol;Acc:1678]
LRRC23	ENSG00000010626	1.89477	1.72007	2.11508	0.908733	0.346227	0.565205	2.2644	1.74075	1.94271	0.767984	0.212838	0.870368		0.369631	0.0206797	-0.172371	0.0726465	0.738543		-0.140749	-0.133388	0.305163	0.010342	0.961994		-0.51038	-0.154068	0.477535	-0.0623045	0.839302	leucine rich repeat containing 23 [Source:HGNC Symbol;Acc:19138]
HFE	ENSG00000010704	0.232877	-0.0338046	0.311276	-1.59138	-2.7937	-0.689238	0.422781	0.0588018	0.219205	-1.65681	-0.528309	-1.06406		0.189904	0.0926064	-0.0920711	0.0634799	0.890123		-0.0654299	2.26539	-0.374821	0.60838	0.204039		-0.255334	2.17278	-0.28275	0.5449	0.409759	hemochromatosis [Source:HGNC Symbol;Acc:4886]
SCMH1	ENSG00000010803	2.82885	2.96229	2.6433	2.90258	3.3058	3.10415	2.95217	2.84418	2.88901	3.05892	3.17791	3.12377		0.123328	-0.118113	0.245707	0.0836403	0.480179		0.156337	-0.127893	0.019626	0.0160235	0.891077		0.0330095	-0.00977935	-0.226081	-0.0676168	0.683954	sex comb on midleg homolog 1 (Drosophila) [Source:HGNC Symbol;Acc:19003]
FYN	ENSG00000010810	7.7191	7.67623	7.58334	7.8905	8.02653	7.8544	7.81403	7.61059	7.91614	7.83005	7.47933	7.75429		0.0949316	-0.065647	0.332796	0.120694	0.311255		-0.0604534	-0.547198	-0.100109	-0.23592	0.0634878		-0.155385	-0.481551	-0.432905	-0.356614	0.0497879	FYN oncogene related to SRC, FGR, YES [Source:HGNC Symbol;Acc:4037]
HIVEP2	ENSG00000010818	6.71956	6.79034	6.89027	7.81595	7.91326	7.65724	6.69527	6.83454	7.13815	7.76215	7.67253	7.65622		-0.0242941	0.044202	0.247883	0.0892635	0.464385		-0.0538034	-0.24073	-0.00102337	-0.0985189	0.420737		-0.0295092	-0.284932	-0.248906	-0.187782	0.284114	human immunodeficiency virus type I enhancer binding protein 2 [Source:HGNC Symbol;Acc:4921]
TCEB3	ENSG00000011007	4.57321	4.46886	4.44799	5.34183	5.27085	5.3558	4.53092	4.34694	4.44838	5.28247	5.3291	5.28408		-0.0422876	-0.121923	0.000388023	-0.0546074	0.478739		-0.0593547	0.0582481	-0.0717179	-0.0242748	0.750369		-0.0170671	0.180171	-0.0721059	0.0303326	0.778505	transcription elongation factor B (SIII), polypeptide 3 (110kDa, elongin A) [Source:HGNC Symbol;Acc:11620]
LYPLA2	ENSG00000011009	5.11463	5.12658	5.01655	5.49395	5.44945	5.50295	5.19585	5.09127	5.21632	5.51002	5.34924	5.43943		0.0812205	-0.0353062	0.199771	0.081895	0.293855		0.0160676	-0.100212	-0.0635217	-0.0492219	0.520659		-0.0651529	-0.0649054	-0.263292	-0.131117	0.238241	lysophospholipase II [Source:HGNC Symbol;Acc:6738]
CLCN6	ENSG00000011021	2.71992	2.32573	2.42882	3.3056	3.32603	3.17788	2.56337	2.01393	2.18239	3.2327	3.2452	3.07341		-0.156559	-0.311793	-0.246427	-0.23826	0.134235		-0.0729054	-0.0808333	-0.104466	-0.0860684	0.569395		0.0836538	0.230959	0.141961	0.152191	0.478875	chloride channel, voltage-sensitive 6 [Source:HGNC Symbol;Acc:2024]
BTBD7	ENSG00000011114	4.29591	4.11663	4.27252	3.91084	4.04501	3.82494	4.20089	4.27432	4.02394	3.92003	3.8892	3.81997		-0.0950179	0.157683	-0.24858	-0.0619716	0.524354		0.00918184	-0.155805	-0.0049672	-0.0505302	0.60243		0.1042	-0.313488	0.243613	0.0114414	0.933079	BTB (POZ) domain containing 7 [Source:HGNC Symbol;Acc:18269]
APBA3	ENSG00000011132	3.37535	3.34687	3.41405	4.39941	4.45791	4.32813	3.18774	3.56058	3.87045	4.48938	4.48082	4.46882		-0.187612	0.213711	0.456407	0.160836	0.276321		0.0899712	0.022904	0.140693	0.0845226	0.55869		0.277583	-0.190807	-0.315715	-0.0763129	0.707448	amyloid beta (A4) precursor protein-binding, family A, member 3 [Source:HGNC Symbol;Acc:580]
MKS1	ENSG00000011143	1.45665	1.48178	1.67421	0.645928	0.602116	1.01441	1.56232	1.80863	1.61054	0.723937	0.828915	1.16207		0.105673	0.326843	-0.0636689	0.122949	0.417752		0.0780091	0.226798	0.147661	0.150823	0.32418		-0.0276638	-0.100045	0.21133	0.027874	0.894931	Meckel syndrome, type 1 [Source:HGNC Symbol;Acc:7121]
ABHD5	ENSG00000011198	1.12815	0.794568	0.756256	1.50986	1.79599	1.38901	1.23714	1.00167	0.45063	1.53896	1.68777	1.33899		0.108989	0.2071	-0.305626	0.00348774	0.986455		0.0290999	-0.108219	-0.0500214	-0.0430468	0.834214		-0.0798891	-0.315319	0.255604	-0.0465345	0.872831	abhydrolase domain containing 5 [Source:HGNC Symbol;Acc:21396]
AKAP8L	ENSG00000011243	4.92466	5.01384	4.9801	3.82013	4.01674	3.96566	4.80344	5.0726	5.04666	3.71291	3.72495	3.88568		-0.12122	0.0587623	0.0665592	0.00136725	0.988904		-0.107215	-0.291799	-0.0799806	-0.159665	0.126588		0.0140044	-0.350561	-0.14654	-0.161032	0.262286	A kinase (PRKA) anchor protein 8-like [Source:HGNC Symbol;Acc:29857]
MBTD1	ENSG00000011258	2.82894	2.88979	3.09637	2.47206	2.75677	2.62031	2.9254	2.89135	2.9406	2.49222	2.48409	2.72872		0.096456	0.00156316	-0.155769	-0.01925	0.859978		0.0201567	-0.27267	0.108409	-0.048035	0.661126		-0.0762993	-0.274234	0.264178	-0.0287849	0.852051	mbt domain containing 1 [Source:HGNC Symbol;Acc:19866]
UTP18	ENSG00000011260	4.71449	4.6343	4.84745	5.30229	5.44232	5.3618	4.61168	4.81145	5.13811	5.32255	5.34846	5.35459		-0.102812	0.177149	0.290664	0.121667	0.342835		0.0202546	-0.0938613	-0.0072067	-0.0269378	0.829987		0.123067	-0.271011	-0.297871	-0.148605	0.409951	UTP18 small subunit (SSU) processome component homolog (yeast) [Source:HGNC Symbol;Acc:24274]
RNF216	ENSG00000011275	5.76329	5.6995	5.8654	5.56514	5.52019	5.70666	5.80928	5.66803	5.85102	5.4365	5.47856	5.78256		0.0459831	-0.0314696	-0.0143741	4.64835e-05	0.999663		-0.128643	-0.0416251	0.0758957	-0.0314576	0.775272		-0.174627	-0.0101555	0.0902698	-0.0315041	0.839621	ring finger protein 216 [Source:HGNC Symbol;Acc:21698]
TTC19	ENSG00000011295	4.37724	4.34748	3.90896	4.3471	4.47972	4.27375	4.31592	4.34874	3.93136	4.42597	4.56637	4.10665		-0.0613121	0.00125367	0.0223979	-0.0125535	0.941984		0.0788722	0.0866474	-0.167093	-0.000524468	0.997574		0.140184	0.0853937	-0.189491	0.0120291	0.960669	tetratricopeptide repeat domain 19 [Source:HGNC Symbol;Acc:26006]
PTBP1	ENSG00000011304	7.59258	7.62808	7.65123	8.21118	8.12907	8.12275	7.42677	7.51016	7.53944	8.11646	8.0812	8.11957		-0.165816	-0.117914	-0.11179	-0.13184	0.074059		-0.0947267	-0.0478741	-0.00318538	-0.0485954	0.479543		0.071089	0.0700395	0.108604	0.0832443	0.394529	polypyrimidine tract binding protein 1 [Source:HGNC Symbol;Acc:9583]
LARS2	ENSG00000011376	2.63777	2.86417	2.66955	3.55968	3.43558	3.69181	2.73917	2.61114	2.23575	3.44207	3.7453	3.59362		0.101406	-0.253026	-0.433802	-0.195141	0.193318		-0.117615	0.309724	-0.0981893	0.0313068	0.827555		-0.219021	0.56275	0.335613	0.226447	0.279195	leucyl-tRNA synthetase 2, mitochondrial [Source:HGNC Symbol;Acc:17095]
PIK3C2A	ENSG00000011405	3.20919	3.06572	3.28985	4.28197	4.33225	4.28918	3.06521	3.00481	2.96062	4.25483	4.35319	4.36328		-0.143975	-0.0609086	-0.329236	-0.17804	0.0450141		-0.0271462	0.020941	0.0740969	0.0226305	0.777252		0.116829	0.0818496	0.403333	0.20067	0.098102	phosphatidylinositol-4-phosphate 3-kinase, catalytic subunit type 2 alpha [Source:HGNC Symbol;Acc:8971]
PLAUR	ENSG00000011422	-0.508632	-0.631359	-0.450285	-0.285495	-0.55841	-1.35787	-1.18785	-0.101522	-0.0559386	-1.04478	-0.209624	-0.637039		-0.679219	0.529837	0.394346	0.0816547	0.820137		-0.75928	0.348786	0.720831	0.103446	0.773488		-0.0800609	-0.181051	0.326485	0.0217909	0.965733	plasminogen activator, urokinase receptor [Source:HGNC Symbol;Acc:9053]
WIZ	ENSG00000011451	4.25609	4.30503	4.46111	5.38329	5.46741	5.32532	4.17385	4.39068	4.33325	5.31952	5.51649	5.39515		-0.0822399	0.0856576	-0.12786	-0.0414807	0.663695		-0.0637669	0.0490864	0.0698292	0.0183829	0.846606		0.018473	-0.0365712	0.197689	0.0598636	0.65731	widely interspaced zinc finger motifs [Source:HGNC Symbol;Acc:30917]
RABGAP1	ENSG00000011454	4.3387	4.26144	4.27	4.30213	4.3787	4.51427	4.40641	4.24819	4.65761	4.37965	4.40871	4.39691		0.06771	-0.0132494	0.387614	0.147358	0.18682		0.0775168	0.0300143	-0.117362	-0.00327701	0.975493		0.00980683	0.0432637	-0.504976	-0.150635	0.329923	RAB GTPase activating protein 1 [Source:HGNC Symbol;Acc:17155]
QPCTL	ENSG00000011478	2.19132	2.42739	2.32843	1.76169	2.13751	1.73929	2.30712	2.31237	2.41473	1.67417	1.51151	1.64136		0.115807	-0.115021	0.0863083	0.0290314	0.806524		-0.0875164	-0.626003	-0.0979329	-0.270484	0.0408671		-0.203323	-0.510982	-0.184241	-0.299516	0.0961476	glutaminyl-peptide cyclotransferase-like [Source:HGNC Symbol;Acc:25952]
PPP5C	ENSG00000011485	3.65291	3.53815	3.54355	4.60144	4.4443	4.58027	3.65336	3.64044	3.69861	4.60582	4.48863	4.50719		0.000455186	0.102297	0.155056	0.0859359	0.276863		0.00438072	0.0443206	-0.0730819	-0.00812686	0.915576		0.00392553	-0.0579762	-0.228138	-0.0940628	0.39437	protein phosphatase 5, catalytic subunit [Source:HGNC Symbol;Acc:9322]
CEP68	ENSG00000011523	4.68312	4.73206	4.86193	3.23784	2.73698	3.0191	4.74024	4.84584	4.79898	3.13464	2.84507	2.99697		0.0571212	0.11378	-0.0629547	0.0359823	0.781723		-0.103201	0.108088	-0.022138	-0.00575017	0.964615		-0.160322	-0.00569187	0.0408167	-0.0417325	0.820131	centrosomal protein 68kDa [Source:HGNC Symbol;Acc:29076]
MAP4K3	ENSG00000011566	2.30036	2.38927	2.43819	2.14921	2.59015	2.12181	2.49767	2.61398	1.71918	2.21858	2.29367	2.53946		0.19731	0.224715	-0.71901	-0.0989951	0.661028		0.0693636	-0.296482	0.417648	0.06351	0.777842		-0.127946	-0.521196	1.13666	0.162505	0.611371	mitogen-activated protein kinase kinase kinase kinase 3 [Source:HGNC Symbol;Acc:6865]
TMEM159	ENSG00000011638	2.70619	2.7268	2.8986	1.21428	0.885562	0.877518	2.59403	2.72081	2.78791	1.05814	0.821822	0.820494		-0.112155	-0.00599466	-0.11069	-0.0762798	0.526223		-0.156139	-0.0637399	-0.0570237	-0.0923008	0.445281		-0.0439839	-0.0577452	0.0536664	-0.0160209	0.924249	transmembrane protein 159 [Source:HGNC Symbol;Acc:30136]
BRCA1	ENSG00000012048	1.08566	0.584099	1.28988	0.442288	-0.702349	0.372361	1.26349	0.83145	1.85593	0.0940904	-0.545345	0.365774		0.177828	0.247351	0.56605	0.330409	0.395409		-0.348198	0.157004	-0.00658691	-0.065927	0.862938		-0.526025	-0.090347	-0.572637	-0.396336	0.468733	breast cancer 1, early onset [Source:HGNC Symbol;Acc:1100]
ERCC1	ENSG00000012061	3.86717	3.85764	3.85683	4.12985	3.99319	4.35136	3.88404	3.76252	3.69697	4.18953	4.29176	4.40983		0.0168736	-0.0951214	-0.159851	-0.0793664	0.456894		0.0596888	0.298565	0.0584611	0.138905	0.205241		0.0428152	0.393687	0.218312	0.218271	0.16305	excision repair cross-complementing rodent repair deficiency, complementation group 1 (includes overlapping antisense sequence) [Source:HGNC Symbol;Acc:3433]
MBTPS2	ENSG00000012174	2.07202	1.96605	1.97392	2.43507	2.22792	2.5113	2.06276	1.68223	1.79204	2.60802	2.48632	2.45378		-0.00925799	-0.28382	-0.181877	-0.158318	0.189115		0.172944	0.258395	-0.0575218	0.124606	0.293449		0.182202	0.542215	0.124355	0.282924	0.105208	membrane-bound transcription factor peptidase, site 2 [Source:HGNC Symbol;Acc:15455]
PRICKLE3	ENSG00000012211	1.1909	1.05806	1.25526	2.22902	2.14147	1.89872	0.780804	0.829537	1.13229	2.12293	1.8167	1.89156		-0.410092	-0.228527	-0.122967	-0.253862	0.0778762		-0.106095	-0.324768	-0.00716549	-0.14601	0.285269		0.303997	-0.096241	0.115801	0.107852	0.568602	prickle homolog 3 (Drosophila) [Source:HGNC Symbol;Acc:6645]
EXTL3	ENSG00000012232	4.02887	3.91711	3.91577	3.79359	3.72077	3.66871	3.97971	3.92192	3.9594	3.81194	3.7287	3.6717		-0.0491549	0.00480643	0.043624	-0.000241462	0.997413		0.0183587	0.00793186	0.00298666	0.00975908	0.89577		0.0675136	0.00312543	-0.0406374	0.0100005	0.924357	exostosin-like glycosyltransferase 3 [Source:HGNC Symbol;Acc:3518]
ELOVL5	ENSG00000012660	5.91207	6.05372	5.94184	6.53375	6.42738	6.35077	5.85666	5.96803	5.78011	6.47267	6.40338	6.3394		-0.055413	-0.0856894	-0.161727	-0.100943	0.256414		-0.0610772	-0.0240003	-0.0113615	-0.0321463	0.709603		-0.00566427	0.0616891	0.150366	0.0687969	0.574812	ELOVL fatty acid elongase 5 [Source:HGNC Symbol;Acc:21308]
ALOX5	ENSG00000012779	-0.555552	-0.0880566	-0.401494	-2.45448	-2.06532	-3.64073	-0.53883	-0.447198	0.0623286	-2.06532	-2.16849	-4.07266		0.0167213	-0.359141	0.463822	0.0404674	0.940692		0.389158	-0.103166	-0.431933	-0.0486468	0.928738		0.372437	0.255976	-0.895755	-0.0891142	0.907789	arachidonate 5-lipoxygenase [Source:HGNC Symbol;Acc:435]
CALCOCO1	ENSG00000012822	5.06674	5.09797	4.97798	3.2047	2.93037	2.79873	5.04878	5.17164	5.08932	3.1084	2.42539	2.6196		-0.0179576	0.0736738	0.111338	0.0556849	0.73888		-0.0963031	-0.504986	-0.179131	-0.26014	0.140148		-0.0783455	-0.57866	-0.29047	-0.315825	0.199049	calcium binding and coiled-coil domain 1 [Source:HGNC Symbol;Acc:29306]
UBR7	ENSG00000012963	4.09047	4.31079	4.4244	3.5199	3.56963	3.54566	4.19976	4.25528	4.76238	3.63767	3.62682	3.63138		0.109285	-0.0555104	0.337978	0.130584	0.376948		0.11777	0.0571941	0.0857286	0.0868975	0.552177		0.00848479	0.112705	-0.25225	-0.0436868	0.831307	ubiquitin protein ligase E3 component n-recognin 7 (putative) [Source:HGNC Symbol;Acc:20344]
MAP4K5	ENSG00000012983	1.83289	1.86936	2.15673	4.52559	4.18719	4.27787	2.17824	1.87981	1.79268	4.56767	4.5327	4.42594		0.345343	0.0104475	-0.36405	-0.0027531	0.9839		0.0420831	0.345513	0.14807	0.178555	0.209068		-0.30326	0.335066	0.51212	0.181309	0.357884	mitogen-activated protein kinase kinase kinase kinase 5 [Source:HGNC Symbol;Acc:6867]
EHD3	ENSG00000013016	2.17864	2.2768	2.18015	1.02522	0.671001	0.921553	2.30756	2.05446	2.09527	0.766829	0.828277	1.13703		0.128918	-0.222341	-0.084874	-0.0594322	0.646683		-0.258388	0.157276	0.215479	0.0381225	0.768026		-0.387306	0.379617	0.300353	0.0975547	0.595391	EH-domain containing 3 [Source:HGNC Symbol;Acc:3244]
PSMC4	ENSG00000013275	5.09571	5.12024	5.0979	6.32959	6.4575	6.31442	5.12077	4.99745	5.2077	6.17667	6.22189	6.32959		0.025059	-0.122793	0.109795	0.00402051	0.961363		-0.152922	-0.235604	0.0151677	-0.124453	0.154914		-0.177981	-0.112811	-0.0946274	-0.128473	0.287773	proteasome (prosome, macropain) 26S subunit, ATPase, 4 [Source:HGNC Symbol;Acc:9551]
MAN2B2	ENSG00000013288	5.40518	3.9449	5.44551	3.72058	2.46054	3.66628	5.43834	3.94448	5.42905	3.55635	2.71369	3.78042		0.0331508	-0.000422787	-0.0164608	0.00542242	0.992362		-0.16423	0.253152	0.114139	0.0676869	0.904914		-0.197381	0.253574	0.1306	0.0622645	0.938052	mannosidase, alpha, class 2B, member 2 [Source:HGNC Symbol;Acc:29623]
SLC25A39	ENSG00000013306	5.5634	5.84659	5.74907	5.46536	5.28273	5.75859	5.63867	5.69701	5.671	5.41478	5.61638	5.67665		0.0752709	-0.14958	-0.0780698	-0.050793	0.699313		-0.0505818	0.333651	-0.0819457	0.0670412	0.611194		-0.125853	0.483231	-0.0038759	0.117834	0.528974	solute carrier family 25, member 39 [Source:HGNC Symbol;Acc:24279]
MVP	ENSG00000013364	6.5461	6.00006	6.06161	6.37896	5.5158	5.84086	6.43849	6.06474	5.95572	6.38385	6.05511	5.67181		-0.10761	0.0646786	-0.105886	-0.0496059	0.850009		0.00489263	0.53931	-0.169048	0.125052	0.635214		0.112503	0.474632	-0.0631624	0.174657	0.639365	major vault protein [Source:HGNC Symbol;Acc:7531]
NUB1	ENSG00000013374	5.96738	5.71569	5.82175	5.68797	5.31231	5.73119	5.96188	5.73763	6.00253	5.74571	5.59527	5.74634		-0.00549261	0.0219353	0.180776	0.0657397	0.616607		0.0577404	0.282961	0.0151505	0.118617	0.373063		0.063233	0.261025	-0.165626	0.0528775	0.774878	negative regulator of ubiquitin-like proteins 1 [Source:HGNC Symbol;Acc:17623]
PGM3	ENSG00000013375	2.60688	2.65373	2.69701	2.04413	2.16079	1.99912	2.42815	2.71733	2.34369	2.02271	1.87961	2.04162		-0.178732	0.0635947	-0.353316	-0.156151	0.161832		-0.0214236	-0.281175	0.0425001	-0.0866996	0.421439		0.157308	-0.34477	0.395816	0.0694515	0.645144	phosphoglucomutase 3 [Source:HGNC Symbol;Acc:8907]
RWDD2A	ENSG00000013392	1.48559	1.63168	1.28702	-0.494774	-0.0383239	-0.526354	1.55102	1.27403	1.38345	-0.23457	-0.0257526	-0.301854		0.06543	-0.357657	0.096436	-0.0652637	0.672517		0.260204	0.0125713	0.2245	0.165758	0.294537		0.194774	0.370228	0.128064	0.231022	0.301209	RWD domain containing 2A [Source:HGNC Symbol;Acc:21385]
CLK1	ENSG00000013441	4.86794	4.50901	4.60574	4.95873	4.90922	4.88168	4.88806	4.67403	4.42021	4.96213	4.77987	4.84307		0.0201225	0.165016	-0.18553	-0.000130507	0.99921		0.00339957	-0.129348	-0.0386069	-0.0548519	0.678528		-0.0167229	-0.294365	0.146923	-0.0547214	0.769501	CDC-like kinase 1 [Source:HGNC Symbol;Acc:2068]
POLR3B	ENSG00000013503	2.33244	2.28028	2.42557	3.02966	3.09911	3.22724	2.16741	2.14947	2.17467	3.03116	3.20239	3.29959		-0.165026	-0.13081	-0.250895	-0.182244	0.0674906		0.00150269	0.103287	0.072356	0.0590486	0.521979		0.166529	0.234097	0.323251	0.241292	0.0839299	polymerase (RNA) III (DNA directed) polypeptide B [Source:HGNC Symbol;Acc:30348]
ANGEL1	ENSG00000013523	4.08193	4.35239	4.33759	3.19155	3.39777	3.31794	4.19758	4.37769	4.74743	3.24055	3.06158	3.44305		0.115653	0.0253008	0.409836	0.183597	0.253945		0.048993	-0.336193	0.125114	-0.0540288	0.729195		-0.0666602	-0.361494	-0.284723	-0.237626	0.293922	angel homolog 1 (Drosophila) [Source:HGNC Symbol;Acc:19961]
RNF14	ENSG00000013561	3.55685	3.67603	3.74733	3.96823	3.78201	3.7639	3.71459	3.62619	3.58402	4.01764	3.82158	3.93406		0.157734	-0.0498342	-0.163313	-0.0184711	0.842401		0.0494088	0.0395714	0.170163	0.0863812	0.362306		-0.108325	0.0894055	0.333476	0.104852	0.431738	ring finger protein 14 [Source:HGNC Symbol;Acc:10058]
DNASE1L1	ENSG00000013563	2.98614	2.7908	2.70101	1.81417	1.35752	1.41221	3.29017	2.73112	2.92137	1.88776	1.58428	1.12793		0.304039	-0.0596827	0.220357	0.154904	0.47849		0.0735956	0.226758	-0.284283	0.005357	0.980191		-0.230443	0.286441	-0.50464	-0.149547	0.626155	deoxyribonuclease I-like 1 [Source:HGNC Symbol;Acc:2957]
DDX11	ENSG00000013573	3.03623	0.369601	0.36535	3.02593	0.521352	0.647093	3.14338	0.480035	0.555321	3.11625	-0.374616	0.640559		0.10715	0.110433	0.189971	0.135852	0.907668		0.0903161	-0.895969	-0.00653494	-0.270729	0.817399		-0.0168338	-1.0064	-0.196506	-0.406581	0.806341	DEAD/H (Asp-Glu-Ala-Asp/His) box helicase 11 [Source:HGNC Symbol;Acc:2736]
HEBP1	ENSG00000013583	3.02435	2.39912	2.60071	1.5082	0.950941	1.28202	2.80044	2.56577	3.03369	1.60581	0.866312	1.13842		-0.223907	0.166647	0.432981	0.12524	0.597523		0.0976129	-0.0846285	-0.143601	-0.043539	0.853461		0.321519	-0.251276	-0.576582	-0.16878	0.614654	heme binding protein 1 [Source:HGNC Symbol;Acc:17176]
MAMLD1	ENSG00000013619	-0.608694	-0.214676	-0.878891	1.94257	2.46959	1.77141	-1.30001	-0.650736	-1.02428	2.44744	3.25333	1.91146		-0.691311	-0.43606	-0.145386	-0.424252	0.228542		0.504864	0.783735	0.140054	0.476218	0.180442		1.19618	1.2198	0.28544	0.90047	0.0829583	mastermind-like domain containing 1 [Source:HGNC Symbol;Acc:2568]
CD6	ENSG00000013725	7.63221	7.45032	7.26995	7.07333	6.7785	6.84094	7.68	7.52993	7.44301	7.13016	6.59757	6.84439		0.0477961	0.0796122	0.17306	0.100156	0.516268		0.0568334	-0.180927	0.00344709	-0.0402156	0.792539		0.00903732	-0.26054	-0.169613	-0.140372	0.519959	CD6 molecule [Source:HGNC Symbol;Acc:1691]
TACC3	ENSG00000013810	5.21392	5.44005	5.61538	3.27081	3.23953	3.73855	5.2438	5.5084	5.66705	3.30305	3.34074	3.7501		0.02988	0.0683422	0.0516677	0.0499633	0.789323		0.0322316	0.101209	0.0115559	0.0483321	0.796023		0.00235161	0.0328668	-0.0401118	-0.00163115	0.99507	transforming, acidic coiled-coil containing protein 3 [Source:HGNC Symbol;Acc:11524]
UFL1	ENSG00000014123	4.62887	4.45515	4.59252	4.22708	3.69234	4.35695	4.62268	4.63576	5.36996	4.33804	4.18178	4.2947		-0.00619829	0.180609	0.777439	0.317283	0.168676		0.11096	0.489441	-0.0622568	0.179381	0.421327		0.117158	0.308831	-0.839695	-0.137902	0.658307	UFM1-specific ligase 1 [Source:HGNC Symbol;Acc:23039]
POLA2	ENSG00000014138	3.11899	3.37597	3.43638	3.5121	3.62492	3.74398	3.18525	3.4127	3.33055	3.304	3.69858	3.60066		0.0662608	0.0367349	-0.105826	-0.000943284	0.994239		-0.208104	0.0736619	-0.143323	-0.0925884	0.484069		-0.274365	0.0369269	-0.0374974	-0.0916451	0.622078	polymerase (DNA directed), alpha 2, accessory subunit [Source:HGNC Symbol;Acc:30073]
ZC3H3	ENSG00000014164	3.64639	3.5216	3.56948	4.04703	4.22019	3.84222	3.80086	3.61559	3.54935	4.09785	4.24411	3.90193		0.154472	0.0939852	-0.0201284	0.0761097	0.545246		0.0508236	0.0239102	0.0597035	0.0448124	0.720083		-0.103649	-0.0700749	0.0798318	-0.0312972	0.859186	zinc finger CCCH-type containing 3 [Source:HGNC Symbol;Acc:28972]
CAPN1	ENSG00000014216	5.87995	5.89748	5.75429	4.54105	4.09861	4.23065	5.86423	5.95666	5.73084	4.59059	4.20988	4.09032		-0.0157174	0.0591819	-0.0234478	0.00667224	0.964763		0.0495362	0.111269	-0.140337	0.00682281	0.963968		0.0652535	0.0520875	-0.116889	0.000150569	0.999438	calpain 1, (mu/I) large subunit [Source:HGNC Symbol;Acc:1476]
MDH1	ENSG00000014641	5.7721	5.73186	5.79641	5.12798	5.14778	5.38723	5.87402	5.8052	6.06518	5.19904	5.14233	5.37602		0.10192	0.0733373	0.268771	0.148009	0.181885		0.0710593	-0.00544776	-0.0112047	0.0181356	0.864044		-0.0308602	-0.0787851	-0.279976	-0.129874	0.394439	malate dehydrogenase 1, NAD (soluble) [Source:HGNC Symbol;Acc:6970]
SLC30A9	ENSG00000014824	3.80327	3.76481	3.59502	3.35541	3.16798	3.25598	3.79298	3.86059	3.64668	3.40247	3.33334	3.2554		-0.0102857	0.0957804	0.0516598	0.0457182	0.630507		0.0470578	0.165358	-0.000577511	0.0706126	0.461142		0.0573435	0.0695772	-0.0522373	0.0248945	0.852329	solute carrier family 30 (zinc transporter), member 9 [Source:HGNC Symbol;Acc:1329]
COX15	ENSG00000014919	3.82598	3.57312	3.81333	3.68506	3.20618	3.80613	3.741	3.39493	4.04684	3.67976	3.51883	3.75603		-0.0849828	-0.178186	0.233511	-0.00988573	0.959056		-0.00529153	0.312647	-0.0500986	0.0857522	0.657685		0.0796912	0.490832	-0.28361	0.0956379	0.726254	cytochrome c oxidase assembly homolog 15 (yeast) [Source:HGNC Symbol;Acc:2263]
CCDC88C	ENSG00000015133	5.87815	5.63209	5.77725	5.6582	5.5505	5.66359	5.86886	5.58961	5.62745	5.37421	5.38384	5.60844		-0.0092948	-0.0424848	-0.149797	-0.0671922	0.541681		-0.283994	-0.166659	-0.0551468	-0.1686	0.143738		-0.2747	-0.124174	0.0946503	-0.101408	0.515421	coiled-coil domain containing 88C [Source:HGNC Symbol;Acc:19967]
YAF2	ENSG00000015153	1.97245	2.33563	2.28244	2.81703	3.03953	2.84576	1.94196	2.25946	2.44899	2.82258	2.79048	3.10242		-0.0304895	-0.0761642	0.166546	0.0199639	0.897723		0.00554911	-0.249053	0.256661	0.00438559	0.977464		0.0360386	-0.172889	0.090115	-0.0155783	0.943442	YY1 associated factor 2 [Source:HGNC Symbol;Acc:17363]
ZMYND11	ENSG00000015171	3.57028	3.85263	3.76949	3.73864	3.61726	3.68593	3.76129	3.76956	3.45623	3.79859	3.78243	3.9688		0.19101	-0.0830655	-0.313262	-0.0684389	0.550735		0.0599516	0.165167	0.282877	0.169332	0.157353		-0.131059	0.248233	0.596139	0.237771	0.160038	zinc finger, MYND-type containing 11 [Source:HGNC Symbol;Acc:16966]
WAS	ENSG00000015285	5.74015	5.84216	5.8713	4.27119	4.03377	4.35916	5.76386	5.89411	5.93175	4.22622	4.13475	4.40765		0.0237043	0.0519529	0.0604445	0.0453672	0.679158		-0.0449661	0.100981	0.0484925	0.0348359	0.750356		-0.0686704	0.0490283	-0.011952	-0.0105314	0.945639	Wiskott-Aldrich syndrome [Source:HGNC Symbol;Acc:12731]
BID	ENSG00000015475	2.73412	2.84715	2.70372	3.79116	3.84243	3.72974	2.26418	2.86196	2.46973	3.5633	3.52578	3.58451		-0.469944	0.0148078	-0.23399	-0.229709	0.106981		-0.227863	-0.316654	-0.145235	-0.229917	0.106702		0.242081	-0.331462	0.0887554	-0.000208577	0.999116	BH3 interacting domain death agonist [Source:HGNC Symbol;Acc:1050]
MATR3	ENSG00000015479	7.93833	7.92366	7.94117	7.93527	7.91535	7.94541	7.86651	7.8252	8.00892	7.92731	7.8637	8.02115		-0.0718218	-0.0984623	0.0677482	-0.0341786	0.655455		-0.00796579	-0.0516431	0.075745	0.00537871	0.94374		0.063856	0.0468192	0.0079968	0.0395573	0.714533	matrin 3 [Source:HGNC Symbol;Acc:6912]
XYLT2	ENSG00000015532	3.43474	3.40899	3.55326	2.9101	2.87514	2.95678	3.44104	3.61952	3.79851	2.99202	2.82959	2.80262		0.00630661	0.210532	0.245247	0.154029	0.154577		0.081921	-0.0455442	-0.154164	-0.0392624	0.703073		0.0756144	-0.256076	-0.399411	-0.193291	0.201766	xylosyltransferase II [Source:HGNC Symbol;Acc:15517]
NUDCD3	ENSG00000015676	5.58314	5.51468	5.3988	4.95653	4.85137	5.07612	5.55747	5.57598	5.61626	5.07527	5.11514	5.00354		-0.0256725	0.0612997	0.21746	0.0843625	0.329578		0.118736	0.263771	-0.0725804	0.103309	0.237934		0.144408	0.202471	-0.290041	0.0189462	0.873997	NudC domain containing 3 [Source:HGNC Symbol;Acc:22208]
GLT8D1	ENSG00000016864	4.15746	4.10919	4.34575	2.97715	2.671	2.86792	4.2343	4.23565	4.45399	3.03239	2.86037	3.03446		0.0768358	0.126462	0.108241	0.103846	0.366764		0.0552359	0.189366	0.166543	0.137048	0.240517		-0.0215999	0.0629041	0.0583016	0.0332019	0.835103	glycosyltransferase 8 domain containing 1 [Source:HGNC Symbol;Acc:24870]
ATP2C1	ENSG00000017260	4.19557	3.99305	4.02687	4.88856	4.96303	4.96361	4.21562	4.00761	4.00889	4.98635	5.07269	4.96344		0.0200466	0.0145615	-0.0179726	0.00554518	0.950375		0.0977912	0.109664	-0.000167669	0.0690958	0.444892		0.0777446	0.0951023	0.0178049	0.0635506	0.616272	ATPase, Ca++ transporting, type 2C, member 1 [Source:HGNC Symbol;Acc:13211]
SLC38A5	ENSG00000017483	2.94624	3.49512	3.25318	4.61015	4.6506	4.73605	3.03941	3.4307	3.12617	4.71484	4.93151	4.77888		0.0931646	-0.0644186	-0.127014	-0.0327559	0.826199		0.104687	0.280909	0.0428386	0.142811	0.348769		0.0115222	0.345327	0.169852	0.175567	0.412834	solute carrier family 38, member 5 [Source:HGNC Symbol;Acc:18070]
MAGIX	ENSG00000017621	-0.963548	-0.600825	-0.805844	-1.77162	-0.799719	-0.980371	-0.717272	-0.368376	-0.320147	-2.3154	-0.568075	-1.73421		0.246276	0.232449	0.485697	0.321474	0.430615		-0.543786	0.231644	-0.753841	-0.355327	0.385318		-0.790062	-0.000804281	-1.23954	-0.676802	0.249379	MAGI family member, X-linked [Source:HGNC Symbol;Acc:30006]
RALBP1	ENSG00000017797	5.84218	5.85241	5.8114	5.00807	4.92773	5.0714	5.84674	5.92365	6.05319	4.97323	4.95624	4.94203		0.00455241	0.0712404	0.241788	0.10586	0.188786		-0.0348353	0.028504	-0.129368	-0.045233	0.560374		-0.0393877	-0.0427364	-0.371156	-0.151093	0.185071	ralA binding protein 1 [Source:HGNC Symbol;Acc:9841]
RUFY3	ENSG00000018189	2.0074	2.19915	2.05647	1.54337	1.50891	1.71223	2.08041	2.06262	2.236	1.4585	1.7545	1.55959		0.0730078	-0.136526	0.179528	0.0386697	0.713408		-0.0848711	0.245585	-0.152642	0.00269043	0.979543		-0.157879	0.382111	-0.33217	-0.0359793	0.808692	RUN and FYVE domain containing 3 [Source:HGNC Symbol;Acc:30285]
AGPS	ENSG00000018510	4.19783	4.28988	4.2255	4.68583	4.78722	4.78302	4.11979	4.09009	3.81203	4.65145	4.79304	4.76715		-0.0780415	-0.199787	-0.413472	-0.230433	0.0328412		-0.0343857	0.00581319	-0.0158702	-0.0148142	0.876968		0.0436558	0.2056	0.397601	0.215619	0.132901	alkylglycerone phosphate synthase [Source:HGNC Symbol;Acc:327]
CXorf56	ENSG00000018610	3.64458	3.65737	2.87536	3.87904	4.02873	3.48377	3.55926	3.50185	2.97818	3.975	3.94164	3.31553		-0.0853218	-0.155524	0.102824	-0.0460074	0.867179		0.0959522	-0.0870944	-0.168231	-0.0531243	0.846906		0.181274	0.0684301	-0.271055	-0.00711682	0.985395	chromosome X open reading frame 56 [Source:HGNC Symbol;Acc:26239]
TTC27	ENSG00000018699	3.48438	3.60208	3.62742	4.8056	5.0765	5.11392	3.66811	3.56908	3.88654	4.93657	5.30022	5.14686		0.183737	-0.0329973	0.259116	0.136619	0.302139		0.130973	0.223721	0.032937	0.12921	0.32776		-0.0527644	0.256718	-0.226179	-0.00740845	0.967557	tetratricopeptide repeat domain 27 [Source:HGNC Symbol;Acc:25986]
ZNF582	ENSG00000018869	0.463693	0.845433	0.837797	1.11225	1.61399	1.45376	0.998882	0.674155	1.01309	1.46478	1.71724	1.59014		0.535189	-0.171278	0.17529	0.179734	0.284409		0.352531	0.103246	0.13638	0.197386	0.242474		-0.182658	0.274524	-0.0389106	0.0176519	0.938964	zinc finger protein 582 [Source:HGNC Symbol;Acc:26421]
PHLDB1	ENSG00000019144	-0.937126	-1.05255	-1.13665	1.78626	1.68544	1.69033	-0.807331	-0.669399	-0.909528	1.83822	1.411	1.61762		0.129795	0.383148	0.227126	0.24669	0.0562394		0.0519598	-0.274443	-0.0727083	-0.098397	0.409898		-0.0778355	-0.657591	-0.299834	-0.345087	0.0585108	pleckstrin homology-like domain, family B, member 1 [Source:HGNC Symbol;Acc:23697]
PRDM11	ENSG00000019485	-0.468945	-0.449092	-0.559688	0.415968	0.750583	0.480921	-0.771865	-0.280951	-0.312232	0.453815	0.856318	0.323943		-0.302921	0.168141	0.247457	0.0375591	0.82724		0.0378464	0.105735	-0.156978	-0.00446562	0.979274		0.340767	-0.0624065	-0.404435	-0.0420247	0.862849	PR domain containing 11 [Source:HGNC Symbol;Acc:13996]
CD74	ENSG00000019582	7.51036	6.81513	6.82364	7.98559	7.2413	7.88663	7.40168	6.95306	6.47207	8.04197	7.72021	7.64223		-0.10868	0.137929	-0.351571	-0.107441	0.712321		0.0563855	0.47891	-0.2444	0.0969652	0.739131		0.165066	0.340982	0.107171	0.204406	0.620835	CD74 molecule, major histocompatibility complex, class II invariant chain [Source:HGNC Symbol;Acc:1697]
ZRANB1	ENSG00000019995	5.01701	5.06284	5.07679	4.32122	4.53761	4.45272	4.96452	5.09091	4.96404	4.37202	4.35839	4.48292		-0.0524905	0.0280722	-0.112741	-0.0457199	0.581525		0.0508024	-0.179219	0.0301928	-0.0327412	0.69196		0.103293	-0.207291	0.142934	0.0129786	0.911246	zinc finger, RAN-binding domain containing 1 [Source:HGNC Symbol;Acc:18224]
NCDN	ENSG00000020129	4.23191	4.56663	4.38553	4.90373	5.31356	4.93709	4.41642	4.62553	4.6692	4.91395	5.04857	4.87734		0.184507	0.0588929	0.283671	0.17569	0.212376		0.0102215	-0.264989	-0.0597527	-0.10484	0.445264		-0.174285	-0.323882	-0.343424	-0.280531	0.16342	neurochondrin [Source:HGNC Symbol;Acc:17597]
ZFP64	ENSG00000020256	3.01624	3.07522	3.12221	2.15462	2.04439	2.3338	3.12873	3.12073	3.31835	2.17514	1.96439	2.28248		0.112489	0.0455068	0.19614	0.118045	0.300614		0.020511	-0.0800024	-0.0513222	-0.0369379	0.739826		-0.0919779	-0.125509	-0.247462	-0.154983	0.334784	ZFP64 zinc finger protein [Source:HGNC Symbol;Acc:15940]
MNAT1	ENSG00000020426	1.42496	1.06365	1.03878	1.91174	1.45891	2.20395	1.04044	1.07749	1.26731	2.10736	2.25945	2.16755		-0.384523	0.0138393	0.228538	-0.047382	0.792785		0.195617	0.800546	-0.0364078	0.319919	0.0982053		0.58014	0.786707	-0.264946	0.367301	0.169686	MNAT CDK-activating kinase assembly factor 1 [Source:HGNC Symbol;Acc:7181]
SAMD4A	ENSG00000020577	0.389716	-0.818307	-0.580244	3.33054	3.11516	2.64362	0.188742	-1.00595	-1.55413	3.60564	3.26933	2.90987		-0.200974	-0.187643	-0.973886	-0.454168	0.326545		0.275098	0.154169	0.266249	0.231839	0.610025		0.476073	0.341813	1.24014	0.686007	0.296315	sterile alpha motif domain containing 4A [Source:HGNC Symbol;Acc:23023]
RUNX3	ENSG00000020633	6.77308	6.37187	6.33479	8.27044	7.91228	8.0781	6.87537	6.37425	6.28512	8.51771	8.39142	8.14003		0.102289	0.00238383	-0.0496721	0.0183336	0.922321		0.247271	0.479134	0.0619224	0.262776	0.182038		0.144982	0.476751	0.111595	0.244442	0.367883	runt-related transcription factor 3 [Source:HGNC Symbol;Acc:10473]
MRE11A	ENSG00000020922	2.71765	2.80772	2.57347	2.38442	2.58454	2.60197	2.59295	3.01626	2.765	2.67135	2.75559	2.67315		-0.124704	0.208542	0.191533	0.0917901	0.447119		0.28693	0.171045	0.0711862	0.176387	0.159131		0.411634	-0.0374964	-0.120347	0.084597	0.617313	MRE11 meiotic recombination 11 homolog A (S. cerevisiae) [Source:HGNC Symbol;Acc:7230]
PLEKHB1	ENSG00000021300	5.80911	5.83668	5.73945	3.52736	3.36831	3.36448	5.55391	5.67028	5.48793	2.93186	2.61406	2.98808		-0.255196	-0.166392	-0.251518	-0.224369	0.0614024		-0.595496	-0.754251	-0.376404	-0.575384	0.000291051		-0.3403	-0.587859	-0.124886	-0.351015	0.0419879	pleckstrin homology domain containing, family B (evectins) member 1 [Source:HGNC Symbol;Acc:19079]
SERPINB1	ENSG00000021355	5.8008	5.78488	5.87341	4.23544	3.92368	4.00711	5.74813	5.83558	6.06164	4.22559	4.08226	3.99726		-0.0526741	0.0506949	0.188227	0.0620827	0.588645		-0.00985272	0.158576	-0.00984445	0.0462929	0.685773		0.0428214	0.107881	-0.198072	-0.0157898	0.921956	serpin peptidase inhibitor, clade B (ovalbumin), member 1 [Source:HGNC Symbol;Acc:3311]
SPAST	ENSG00000021574	3.29363	3.5637	3.64648	2.98225	2.94153	3.01114	3.4372	3.3755	3.12693	2.97929	2.83085	3.14998		0.143564	-0.188194	-0.519544	-0.188058	0.155135		-0.00296445	-0.110685	0.138837	0.00839589	0.946659		-0.146528	0.0775084	0.658381	0.196454	0.282642	spastin [Source:HGNC Symbol;Acc:11233]
AQR	ENSG00000021776	5.12099	4.9138	4.99519	5.22204	5.35312	5.36242	5.1215	4.98978	5.09877	5.28402	5.40947	5.32448		0.000512636	0.0759792	0.103584	0.0600252	0.485495		0.0619866	0.0563505	-0.0379412	0.0267986	0.753116		0.061474	-0.0196287	-0.141525	-0.0332265	0.782612	aquarius intron-binding spliceosomal factor [Source:HGNC Symbol;Acc:29513]
FHL1	ENSG00000022267	4.26536	4.60193	4.5443	2.59973	3.12965	2.90739	4.15809	4.57659	4.78132	2.55037	2.71001	3.01129		-0.107269	-0.0253482	0.237024	0.0348022	0.86095		-0.0493565	-0.419633	0.103891	-0.121699	0.543707		0.0579125	-0.394285	-0.133133	-0.156502	0.580229	four and a half LIM domains 1 [Source:HGNC Symbol;Acc:3702]
RTFDC1	ENSG00000022277	5.00468	5.12629	5.03109	4.41483	4.44933	4.50316	5.00468	5.18148	5.15638	4.46666	4.49862	4.39451		0	0.0551931	0.125295	0.0601626	0.448236		0.0518233	0.0492987	-0.108649	-0.00250904	0.974393		0.0518233	-0.00589445	-0.233944	-0.0626717	0.57387	replication termination factor 2 domain containing 1 [Source:HGNC Symbol;Acc:15890]
NLRP2	ENSG00000022556	-0.2995	0.0570885	0.152164	1.82409	1.54733	2.24529	-0.383495	0.109267	0.920405	1.62647	1.96561	2.15322		-0.0839949	0.0521785	0.76824	0.245475	0.440769		-0.197617	0.418275	-0.0920687	0.0428632	0.891327		-0.113622	0.366097	-0.860309	-0.202612	0.649498	NLR family, pyrin domain containing 2 [Source:HGNC Symbol;Acc:22948]
SLC45A4	ENSG00000022567	2.74949	2.71612	2.61456	3.5121	3.48992	3.34891	2.74622	2.62157	2.54085	3.51724	3.37882	3.37287		-0.00326312	-0.0945499	-0.0737168	-0.0571766	0.52128		0.00514587	-0.111091	0.0239621	-0.0273276	0.75728		0.00840898	-0.016541	0.097679	0.029849	0.811157	solute carrier family 45, member 4 [Source:HGNC Symbol;Acc:29196]
RNF10	ENSG00000022840	5.84603	5.88232	5.82653	5.89551	5.9461	5.86858	5.94088	5.81606	6.05537	5.8926	5.83784	5.84242		0.094852	-0.0662592	0.228841	0.0858112	0.28402		-0.00291534	-0.108264	-0.0261609	-0.04578	0.559434		-0.0977673	-0.0420045	-0.255002	-0.131591	0.247695	ring finger protein 10 [Source:HGNC Symbol;Acc:10055]
ZNF839	ENSG00000022976	2.29052	2.3317	2.33195	2.33447	1.76536	2.31919	2.63513	2.41322	2.51061	2.25704	2.09282	2.08676		0.344605	0.0815237	0.178653	0.201594	0.186185		-0.0774201	0.327461	-0.23243	0.00587055	0.967863		-0.422025	0.245938	-0.411083	-0.195723	0.352957	zinc finger protein 839 [Source:HGNC Symbol;Acc:20345]
ZDHHC6	ENSG00000023041	4.12544	3.72293	3.94986	4.22836	3.98959	4.27886	4.07121	3.80518	4.27213	4.2743	4.09483	4.1736		-0.0542269	0.0822574	0.322275	0.116768	0.430527		0.0459443	0.105241	-0.105263	0.0153074	0.916391		0.100171	0.0229833	-0.427538	-0.101461	0.624736	zinc finger, DHHC-type containing 6 [Source:HGNC Symbol;Acc:19160]
GRAMD1B	ENSG00000023171	0.500245	1.43068	1.13211	1.16416	1.8415	0.88495	0.539584	1.14094	0.862001	0.791511	1.76389	0.845448		0.0393392	-0.289744	-0.27011	-0.173505	0.621701		-0.372649	-0.0776091	-0.0395021	-0.163253	0.642207		-0.411988	0.212135	0.230608	0.0102517	0.983449	GRAM domain containing 1B [Source:HGNC Symbol;Acc:29214]
RNH1	ENSG00000023191	5.97375	6.31948	6.04723	6.67858	6.76653	6.85898	6.12544	6.29212	6.1866	6.69905	6.82652	6.86492		0.151684	-0.0273678	0.139368	0.0878947	0.41729		0.0204688	0.0599851	0.0059352	0.0287963	0.787316		-0.131215	0.0873529	-0.133433	-0.0590983	0.696003	ribonuclease/angiogenin inhibitor 1 [Source:HGNC Symbol;Acc:10074]
NDUFS1	ENSG00000023228	4.84657	4.83152	4.93836	4.88154	4.94005	5.00752	4.82916	4.98587	5.12508	4.93891	5.03514	4.99585		-0.0174132	0.154353	0.186725	0.107888	0.243619		0.0573732	0.0950924	-0.0116689	0.0469322	0.60182		0.0747864	-0.0592608	-0.198394	-0.0609561	0.631421	NADH dehydrogenase (ubiquinone) Fe-S protein 1, 75kDa (NADH-coenzyme Q reductase) [Source:HGNC Symbol;Acc:7707]
RB1CC1	ENSG00000023287	4.57805	4.41458	4.62956	4.33426	4.30938	4.37552	4.43144	4.4995	4.42105	4.25431	4.33284	4.50475		-0.146611	0.0849194	-0.208508	-0.0900665	0.326823		-0.0799578	0.0234634	0.129233	0.0242462	0.787073		0.0666528	-0.061456	0.337741	0.114313	0.376628	RB1-inducible coiled-coil 1 [Source:HGNC Symbol;Acc:15574]
ERP44	ENSG00000023318	5.15162	5.01318	4.95764	4.74427	4.88279	4.82971	5.07501	4.98473	5.07553	4.87504	4.87955	4.87811		-0.0766081	-0.0284473	0.117892	0.00427878	0.956116		0.130774	-0.00324688	0.0484018	0.058643	0.457141		0.207382	0.0252004	-0.0694899	0.0543643	0.623172	endoplasmic reticulum protein 44 [Source:HGNC Symbol;Acc:18311]
ALAS1	ENSG00000023330	2.84122	3.02251	3.07361	4.12381	4.20507	4.30299	3.25972	3.23874	3.98169	4.26169	4.29713	4.22587		0.418492	0.216234	0.908085	0.51427	0.0140954		0.137872	0.0920533	-0.0771152	0.0509368	0.775289		-0.28062	-0.12418	-0.9852	-0.463333	0.0882868	aminolevulinate, delta-, synthase 1 [Source:HGNC Symbol;Acc:396]
BIRC3	ENSG00000023445	6.54367	5.90006	5.93551	8.10481	7.8416	8.13668	6.36721	5.87722	4.94	8.14339	8.11583	8.08302		-0.17646	-0.0228447	-0.995503	-0.398269	0.221502		0.0385792	0.274237	-0.0536553	0.0863868	0.783196		0.215039	0.297081	0.941848	0.484656	0.288167	baculoviral IAP repeat containing 3 [Source:HGNC Symbol;Acc:591]
AKAP11	ENSG00000023516	5.83681	5.828	5.88411	5.59998	5.44445	5.63662	5.92783	5.99379	5.89704	5.54611	5.40635	5.64358		0.0910151	0.165795	0.0129291	0.089913	0.311381		-0.0538717	-0.038096	0.00695725	-0.0283368	0.743869		-0.144887	-0.203891	-0.00597181	-0.11825	0.344822	A kinase (PRKA) anchor protein 11 [Source:HGNC Symbol;Acc:369]
GLRX2	ENSG00000023572	0.470004	1.09977	0.374397	1.26575	1.25822	0.70563	0.430482	0.487328	-0.0187754	1.1006	1.15582	0.846616		-0.0395222	-0.612438	-0.393172	-0.348377	0.154148		-0.165151	-0.102397	0.140985	-0.0421875	0.855725		-0.125629	0.510041	0.534157	0.30619	0.360755	glutaredoxin 2 [Source:HGNC Symbol;Acc:16065]
SNAPC1	ENSG00000023608	1.06996	0.872026	1.27967	2.03453	2.24166	2.05956	0.672188	1.0516	1.35409	2.16131	2.14861	2.15901		-0.397769	0.179577	0.0744257	-0.0479222	0.772159		0.126783	-0.0930465	0.0994493	0.0443952	0.78845		0.524552	-0.272623	0.0250236	0.0923175	0.693804	small nuclear RNA activating complex, polypeptide 1, 43kDa [Source:HGNC Symbol;Acc:11134]
DERA	ENSG00000023697	2.42152	2.39136	2.40226	1.55607	1.51999	1.81746	2.19324	2.38345	2.56337	1.88461	1.7399	1.80482		-0.22828	-0.00791085	0.16111	-0.025027	0.824815		0.328545	0.219901	-0.0126386	0.178603	0.135665		0.556825	0.227812	-0.173748	0.20363	0.220121	deoxyribose-phosphate aldolase (putative) [Source:HGNC Symbol;Acc:24269]
STRAP	ENSG00000023734	5.61218	5.58063	5.50642	5.85214	5.76608	5.90936	5.60819	5.58523	5.83236	5.86565	5.76719	5.79628		-0.00398552	0.00460291	0.325944	0.108854	0.231126		0.0135024	0.00111512	-0.113084	-0.032822	0.70882		0.0174879	-0.00348778	-0.439028	-0.141676	0.267849	serine/threonine kinase receptor associated protein [Source:HGNC Symbol;Acc:30796]
ABCC2	ENSG00000023839	-1.24948	-0.0889182	-0.502212	-2.08931	-1.10891	-1.45247	-0.456176	-1.11269	-0.171128	-1.54867	-0.784516	-0.643095		0.793307	-1.02377	0.331084	0.0335412	0.931168		0.540643	0.324399	0.809375	0.558139	0.171009		-0.252664	1.34817	0.478291	0.524597	0.350249	ATP-binding cassette, sub-family C (CFTR/MRP), member 2 [Source:HGNC Symbol;Acc:53]
DEF6	ENSG00000023892	5.01848	5.00867	5.02386	3.78989	3.3241	3.79458	4.94755	5.09866	5.44911	3.72282	3.31041	3.60692		-0.0709297	0.0899819	0.425247	0.1481	0.394437		-0.067063	-0.0136922	-0.187651	-0.0894687	0.602679		0.00386676	-0.103674	-0.612898	-0.237568	0.336566	differentially expressed in FDCP 6 homolog (mouse) [Source:HGNC Symbol;Acc:2760]
PLEKHO1	ENSG00000023902	4.84923	4.99727	4.9791	3.8352	3.88155	3.81094	5.04225	4.99976	5.03033	3.94031	3.96025	3.8352		0.193021	0.00248825	0.0512218	0.0822438	0.276902		0.105104	0.0787067	0.0242615	0.0693573	0.355065		-0.0879176	0.0762185	-0.0269603	-0.0128865	0.90118	pleckstrin homology domain containing, family O member 1 [Source:HGNC Symbol;Acc:24310]
GCLM	ENSG00000023909	3.99555	3.69269	3.68299	7.1615	7.82249	7.14617	3.9846	3.45149	4.21365	7.00482	6.97304	7.22306		-0.0109495	-0.2412	0.530662	0.0928375	0.68604		-0.156676	-0.84945	0.0768917	-0.309745	0.194857		-0.145727	-0.60825	-0.45377	-0.402582	0.230509	glutamate-cysteine ligase, modifier subunit [Source:HGNC Symbol;Acc:4312]
UBR2	ENSG00000024048	4.4416	4.19233	4.14967	5.35306	5.14801	5.35187	4.3153	4.04564	4.10826	5.37449	5.29793	5.31635		-0.126298	-0.146698	-0.0414048	-0.1048	0.348704		0.0214255	0.149926	-0.0355216	0.0452766	0.680077		0.147724	0.296623	0.00588321	0.150077	0.342934	ubiquitin protein ligase E3 component n-recognin 2 [Source:HGNC Symbol;Acc:21289]
CCDC28A	ENSG00000024862	3.26429	3.38012	3.3133	2.18659	2.21346	2.15077	3.39637	3.24306	3.45373	2.28513	2.00051	2.23217		0.132085	-0.137058	0.140431	0.0451527	0.636504		0.0985408	-0.212952	0.0813917	-0.0110065	0.907791		-0.033544	-0.0758944	-0.0590395	-0.0561593	0.677285	coiled-coil domain containing 28A [Source:HGNC Symbol;Acc:21098]
RRAGD	ENSG00000025039	4.58665	4.10982	4.0249	3.19242	2.76996	2.65673	4.62089	4.07913	3.82223	3.06074	2.70277	2.52049		0.0342405	-0.0306954	-0.202671	-0.0663754	0.788073		-0.131678	-0.0671956	-0.136238	-0.111704	0.652086		-0.165919	-0.0365002	0.0664335	-0.0453285	0.896572	Ras-related GTP binding D [Source:HGNC Symbol;Acc:19903]
HSF2	ENSG00000025156	4.16055	3.92851	4.08003	3.3789	3.44767	3.37142	3.8964	3.84139	3.54953	3.30881	3.31488	3.47414		-0.264153	-0.0871167	-0.530498	-0.293922	0.0194382		-0.0700966	-0.132789	0.102714	-0.0333906	0.759074		0.194056	-0.045672	0.633211	0.260532	0.112362	heat shock transcription factor 2 [Source:HGNC Symbol;Acc:5225]
PHF20	ENSG00000025293	4.87047	5.05361	5.10881	4.61504	4.54916	4.72281	4.96966	5.06749	5.28833	4.61528	4.65113	4.75204		0.0991907	0.0138762	0.179516	0.0975278	0.367006		0.000240789	0.101977	0.0292349	0.0438176	0.680254		-0.09895	0.0881009	-0.150282	-0.0537102	0.720652	PHD finger protein 20 [Source:HGNC Symbol;Acc:16098]
HSD17B6	ENSG00000025423	-1.55667	-0.673226	-0.374688	-2.94221	-3.96856	-2.92882	-1.39905	-0.72644	-0.399971	-3.51049	-1.95646	-3.25309		0.157625	-0.0532143	-0.0252836	0.0263758	0.956783		-0.568275	2.0121	-0.324268	0.373185	0.449909		-0.7259	2.06531	-0.298984	0.346809	0.616626	hydroxysteroid (17-beta) dehydrogenase 6 [Source:HGNC Symbol;Acc:23316]
NR1H3	ENSG00000025434	0.821757	0.87209	1.17051	-0.908719	-0.235824	0.16349	0.893987	1.0733	1.14835	-0.470479	0.248067	0.0290623		0.0722309	0.201213	-0.0221556	0.0837628	0.752588		0.438241	0.483892	-0.134427	0.262568	0.333564		0.36601	0.282678	-0.112272	0.178805	0.6353	nuclear receptor subfamily 1, group H, member 3 [Source:HGNC Symbol;Acc:7966]
TYMP	ENSG00000025708	2.12537	1.09523	0.640207	5.00729	3.89375	3.62856	2.25	0.684668	-0.30456	5.26912	5.2861	3.69051		0.124626	-0.410558	-0.944767	-0.410233	0.566359		0.261832	1.39235	0.0619464	0.572043	0.427548		0.137206	1.80291	1.00671	0.982276	0.33896	thymidine phosphorylase [Source:HGNC Symbol;Acc:3148]
NCAPH2	ENSG00000025770	4.21265	4.15191	4.27163	4.93078	5.00561	4.88021	4.24814	4.32004	4.50556	4.81706	4.92737	4.97148		0.0354885	0.168134	0.233931	0.145851	0.124613		-0.113715	-0.0782391	0.0912711	-0.0335609	0.708001		-0.149203	-0.246374	-0.14266	-0.179412	0.175576	non-SMC condensin II complex, subunit H2 [Source:HGNC Symbol;Acc:25071]
TOMM34	ENSG00000025772	3.15493	3.1044	3.00626	4.35017	4.34971	4.23807	3.24482	2.97967	3.45451	4.50624	4.29036	4.35498		0.0898866	-0.12473	0.448251	0.137802	0.267754		0.156066	-0.0593433	0.11691	0.0712109	0.557844		0.066179	0.0653867	-0.33134	-0.0665915	0.696951	translocase of outer mitochondrial membrane 34 [Source:HGNC Symbol;Acc:15746]
SEC63	ENSG00000025796	5.51664	5.65934	5.49332	5.50972	5.76987	5.63146	5.65801	5.69814	5.70662	5.60904	5.49793	5.75032		0.141365	0.0388022	0.213302	0.131156	0.194832		0.099318	-0.27194	0.118859	-0.0179209	0.853301		-0.0420466	-0.310742	-0.0944428	-0.149077	0.290289	SEC63 homolog (S. cerevisiae) [Source:HGNC Symbol;Acc:21082]
KPNA6	ENSG00000025800	4.6902	4.63979	4.51651	4.90976	5.0833	4.92525	4.61024	4.659	4.16121	5.00488	4.9543	4.9073		-0.0799633	0.0192016	-0.355296	-0.138686	0.297241		0.0951178	-0.129003	-0.0179531	-0.0172795	0.893779		0.175081	-0.148205	0.337343	0.121406	0.511606	karyopherin alpha 6 (importin alpha 7) [Source:HGNC Symbol;Acc:6399]
VIM	ENSG00000026025	9.1667	9.0219	8.96059	9.27637	9.07145	8.86022	9.17843	9.12068	8.99032	9.39974	9.31453	8.96006		0.0117257	0.0987811	0.0297244	0.0467437	0.741385		0.123371	0.243078	0.0998437	0.155431	0.285368		0.111645	0.144297	0.0701193	0.108687	0.589164	vimentin [Source:HGNC Symbol;Acc:12692]
FAS	ENSG00000026103	4.27836	3.91719	3.33233	5.64647	5.87	5.17366	4.16436	3.97418	3.23925	5.81697	5.99175	5.03678		-0.113999	0.0569936	-0.0930782	-0.0500279	0.885871		0.170503	0.121745	-0.13688	0.0517894	0.881886		0.284502	0.0647514	-0.0438019	0.101817	0.836448	Fas cell surface death receptor [Source:HGNC Symbol;Acc:11920]
RNASET2	ENSG00000026297	4.30192	4.39248	4.50807	1.60059	1.9919	1.96542	4.0974	4.96309	4.41761	1.53532	1.67321	1.9283		-0.204519	0.570613	-0.0904591	0.0918785	0.661814		-0.0652682	-0.318684	-0.0371265	-0.14036	0.50674		0.139251	-0.889297	0.0533327	-0.232238	0.439165	ribonuclease T2 [Source:HGNC Symbol;Acc:21686]
CD44	ENSG00000026508	8.70123	8.84845	8.78575	9.31368	9.21432	9.17633	8.57435	8.75676	8.64769	9.26641	9.17099	9.1503		-0.126878	-0.091692	-0.13806	-0.118877	0.168691		-0.0472741	-0.0433272	-0.0260349	-0.0388787	0.638142		0.0796042	0.0483648	0.112026	0.0799982	0.496496	CD44 molecule (Indian blood group) [Source:HGNC Symbol;Acc:1681]
AGPAT4	ENSG00000026652	1.05334	1.09179	0.478383	-0.380737	0.758002	-0.404909	0.792236	1.21387	0.168635	0.234019	0.426396	-0.434532		-0.261108	0.122077	-0.309749	-0.149593	0.697991		0.614756	-0.331605	-0.0296226	0.0845094	0.826035		0.875865	-0.453682	0.280126	0.234103	0.667911	1-acylglycerol-3-phosphate O-acyltransferase 4 [Source:HGNC Symbol;Acc:20885]
SLAMF7	ENSG00000026751	4.0755	2.57673	1.31683	5.50412	4.49822	3.92982	4.12502	2.68948	1.19629	5.87772	4.76823	3.66552		0.0495196	0.11275	-0.120539	0.0139103	0.987751		0.373606	0.270016	-0.264301	0.12644	0.889073		0.324086	0.157265	-0.143762	0.11253	0.930034	SLAM family member 7 [Source:HGNC Symbol;Acc:21394]
BTN3A1	ENSG00000026950	5.74965	5.30788	5.38993	4.27526	3.58455	4.28406	5.93119	5.50584	5.4475	4.39521	4.18876	4.31795		0.181544	0.197962	0.0575675	0.145691	0.495765		0.119951	0.604211	0.0338924	0.252685	0.24813		-0.0615934	0.406249	-0.0236752	0.106994	0.721232	butyrophilin, subfamily 3, member A1 [Source:HGNC Symbol;Acc:1138]
MIPEP	ENSG00000027001	1.83515	1.89047	2.00971	1.9203	1.56371	1.96132	1.8604	2.09321	2.20205	2.0221	2.21951	2.03096		0.0252475	0.202741	0.192341	0.14011	0.299617		0.101798	0.6558	0.0696402	0.275746	0.0565782		0.0765509	0.453059	-0.122701	0.135636	0.471276	mitochondrial intermediate peptidase [Source:HGNC Symbol;Acc:7104]
PRKCH	ENSG00000027075	6.96022	6.81921	6.76133	6.91691	7.13026	6.6726	6.89825	6.71741	6.84561	6.72111	6.15009	6.50469		-0.0619703	-0.101797	0.0842829	-0.0264947	0.867015		-0.195801	-0.980176	-0.167913	-0.447963	0.0155297		-0.133831	-0.878379	-0.252196	-0.421469	0.081797	protein kinase C, eta [Source:HGNC Symbol;Acc:9403]
IFNGR1	ENSG00000027697	4.41526	4.42069	4.26684	3.91029	3.93009	3.75257	4.44352	4.44442	4.36542	3.81919	3.65836	3.6918		0.0282592	0.0237263	0.0985831	0.0501895	0.559131		-0.0910989	-0.271738	-0.0607705	-0.141203	0.119721		-0.119358	-0.295465	-0.159354	-0.191392	0.134052	interferon gamma receptor 1 [Source:HGNC Symbol;Acc:5439]
B4GALT7	ENSG00000027847	2.95776	2.93708	3.3353	3.67004	3.32916	3.77256	3.04097	2.96837	3.46983	3.64866	3.46775	3.90015		0.0832078	0.03129	0.134529	0.0830088	0.657446		-0.0213765	0.138588	0.127587	0.0815994	0.662846		-0.104584	0.107298	-0.00694194	-0.00140937	0.995731	xylosylprotein beta 1,4-galactosyltransferase, polypeptide 7 [Source:HGNC Symbol;Acc:930]
SH2D2A	ENSG00000027869	3.62157	3.28516	2.83396	5.15353	4.88867	4.6434	3.84251	3.24999	3.12899	5.19468	4.96498	4.46084		0.220941	-0.0351678	0.29503	0.160268	0.558839		0.0411493	0.0763094	-0.182556	-0.0216992	0.93637		-0.179791	0.111477	-0.477587	-0.181967	0.637802	SH2 domain containing 2A [Source:HGNC Symbol;Acc:10821]
VRK2	ENSG00000028116	2.83846	2.55828	2.82435	3.51676	3.49562	3.60294	2.94946	2.86989	3.10291	3.75	3.824	3.59539		0.111002	0.311607	0.278556	0.233722	0.0477689		0.233234	0.328384	-0.0075483	0.18469	0.105242		0.122232	0.0167764	-0.286104	-0.0490319	0.745243	vaccinia related kinase 2 [Source:HGNC Symbol;Acc:12719]
TNFRSF1B	ENSG00000028137	6.02503	6.0179	5.51526	7.12071	7.096	6.65926	6.07573	5.97018	5.42379	7.17849	6.93873	6.55433		0.0506994	-0.0477235	-0.0914705	-0.0294982	0.90029		0.0577754	-0.157268	-0.10493	-0.068141	0.772637		0.00707602	-0.109545	-0.0134597	-0.0386428	0.907598	tumor necrosis factor receptor superfamily, member 1B [Source:HGNC Symbol;Acc:11917]
VEZT	ENSG00000028203	3.81755	3.74607	3.67769	3.84605	4.07976	3.79402	3.92996	3.91651	3.92412	3.85937	3.99301	3.75562		0.112418	0.170435	0.246425	0.176426	0.0921831		0.0133209	-0.0867482	-0.0384074	-0.0372783	0.702502		-0.0990968	-0.257183	-0.284832	-0.213704	0.141888	vezatin, adherens junctions transmembrane protein [Source:HGNC Symbol;Acc:18258]
POU2F2	ENSG00000028277	3.72527	3.72355	3.93741	5.48278	5.30867	5.35656	3.93869	3.96736	3.89898	5.57607	5.18564	5.41991		0.213428	0.243812	-0.0384256	0.139605	0.226084		0.0932934	-0.123031	0.0633534	0.0112054	0.919622		-0.120135	-0.366842	0.101779	-0.128399	0.42123	POU class 2 homeobox 2 [Source:HGNC Symbol;Acc:9213]
BRD9	ENSG00000028310	4.18426	4.23532	4.28058	4.57898	4.67168	4.58899	4.19791	4.19835	4.22725	4.53927	4.62821	4.6272		0.0136538	-0.0369664	-0.053335	-0.0255492	0.710073		-0.0397059	-0.0434747	0.0382145	-0.0149887	0.826958		-0.0533598	-0.00650838	0.0915495	0.0105605	0.913195	bromodomain containing 9 [Source:HGNC Symbol;Acc:25818]
SNX1	ENSG00000028528	5.53573	5.49269	5.6611	5.44288	5.28032	5.53178	5.65922	5.55116	6.04134	5.45361	5.52336	5.52021		0.123491	0.0584669	0.380246	0.187401	0.16304		0.0107282	0.243043	-0.0115691	0.0807339	0.531371		-0.112763	0.184576	-0.391815	-0.106667	0.558212	sorting nexin 1 [Source:HGNC Symbol;Acc:11172]
TBPL1	ENSG00000028839	3.40345	3.32284	3.5437	3.26915	3.18731	3.24207	3.17957	3.558	3.26282	3.03554	3.19839	3.19457		-0.223886	0.235165	-0.28088	-0.0898668	0.424319		-0.233612	0.0110725	-0.0474952	-0.0900117	0.423597		-0.00972666	-0.224093	0.233385	-0.000144846	0.999261	TBP-like 1 [Source:HGNC Symbol;Acc:11589]
BCLAF1	ENSG00000029363	7.22171	7.25643	7.12355	6.80346	6.88396	6.88061	7.24472	7.37855	7.23603	6.77508	6.98351	6.90644		0.023004	0.122122	0.11248	0.0858686	0.316389		-0.0283819	0.0995445	0.0258276	0.03233	0.699728		-0.051386	-0.0225771	-0.0866526	-0.0535386	0.651995	BCL2-associated transcription factor 1 [Source:HGNC Symbol;Acc:16863]
SLC39A9	ENSG00000029364	4.54354	4.51508	4.54425	4.28224	4.35964	4.51255	4.39559	4.47609	3.8072	4.30959	4.3886	4.45122		-0.14795	-0.0389864	-0.737048	-0.307995	0.0719044		0.0273569	0.028961	-0.0613332	-0.00167175	0.99151		0.175307	0.0679474	0.675715	0.306323	0.187629	solute carrier family 39, member 9 [Source:HGNC Symbol;Acc:20182]
ANK1	ENSG00000029534	3.29322	4.62809	4.21033	2.17496	3.17462	2.45934	3.06196	4.42371	4.07044	1.89761	2.9088	2.74116		-0.231261	-0.204377	-0.139893	-0.191844	0.67999		-0.277348	-0.265824	0.281825	-0.0871156	0.850912		-0.0460869	-0.0614468	0.421719	0.104728	0.873027	ankyrin 1, erythrocytic [Source:HGNC Symbol;Acc:492]
TFB1M	ENSG00000029639	1.61261	1.51097	1.84195	1.54093	1.46572	1.80966	1.58609	1.44146	1.95866	1.74452	2.1761	1.68715		-0.0265214	-0.069516	0.116716	0.00689276	0.969184		0.203595	0.710382	-0.122513	0.263821	0.160188		0.230116	0.779898	-0.239229	0.256928	0.320899	transcription factor B1, mitochondrial [Source:HGNC Symbol;Acc:17037]
RABEP1	ENSG00000029725	4.82283	4.93071	4.90259	5.4975	5.76639	5.75703	4.96548	4.91432	4.84174	5.58985	5.7946	5.75127		0.142644	-0.0163946	-0.0608518	0.0217993	0.822414		0.0923469	0.0282104	-0.00576241	0.038265	0.694383		-0.0502975	0.0446051	0.0550894	0.0164657	0.904495	rabaptin, RAB GTPase binding effector protein 1 [Source:HGNC Symbol;Acc:17677]
HMGB3	ENSG00000029993	-0.872211	-0.766712	-0.413642	0.302338	-0.0619198	-0.930977	-0.524088	-0.655943	-1.20526	0.0402911	-0.488273	-0.536002		0.348123	0.110769	-0.79162	-0.110909	0.725703		-0.262047	-0.426353	0.394975	-0.0978083	0.756849		-0.61017	-0.537122	1.18659	0.0131009	0.976548	high mobility group box 3 [Source:HGNC Symbol;Acc:5004]
NUP160	ENSG00000030066	4.38646	4.42351	4.55864	5.36219	5.46103	5.41061	4.40195	4.326	4.62585	5.38656	5.49587	5.5278		0.0154816	-0.0975067	0.0672107	-0.00493812	0.958951		0.0243655	0.0348375	0.117187	0.0587968	0.54379		0.00888389	0.132344	0.0499767	0.0637349	0.640398	nucleoporin 160kDa [Source:HGNC Symbol;Acc:18017]
BAK1	ENSG00000030110	2.68104	2.85095	2.66602	3.86996	3.93503	3.87138	2.79291	2.73971	2.43941	3.90908	4.12066	3.89775		0.111878	-0.111241	-0.226615	-0.0753262	0.504764		0.0391261	0.185627	0.0263744	0.0837092	0.459729		-0.0727517	0.296868	0.25299	0.159035	0.325899	BCL2-antagonist/killer 1 [Source:HGNC Symbol;Acc:949]
IKZF2	ENSG00000030419	2.79146	3.85667	3.53866	2.55666	3.34304	2.79853	3.09994	3.47594	2.77839	2.3039	2.74206	3.11121		0.308474	-0.380733	-0.760264	-0.277508	0.404336		-0.25276	-0.600981	0.312684	-0.180352	0.58401		-0.561233	-0.220248	1.07295	0.0971556	0.83371	IKAROS family zinc finger 2 (Helios) [Source:HGNC Symbol;Acc:13177]
GRN	ENSG00000030582	5.24999	5.42299	5.0052	3.99408	3.97116	3.87267	5.30474	5.37848	5.24135	3.92773	3.66785	3.78942		0.0547452	-0.0445091	0.236149	0.0821285	0.481486		-0.0663526	-0.303314	-0.0832458	-0.150971	0.208493		-0.121098	-0.258805	-0.319395	-0.233099	0.172835	granulin [Source:HGNC Symbol;Acc:4601]
FAM13B	ENSG00000031003	5.68327	5.7321	5.64887	5.01431	5.14997	4.95926	5.68005	5.62807	5.23092	5.01551	5.00447	4.97786		-0.00322455	-0.104029	-0.417955	-0.17507	0.154285		0.00119751	-0.145496	0.0185964	-0.0419007	0.720092		0.00442206	-0.041467	0.436551	0.133169	0.426684	family with sequence similarity 13, member B [Source:HGNC Symbol;Acc:1335]
ARHGAP31	ENSG00000031081	0.777753	0.834911	0.265697	3.99979	4.60865	4.18844	0.753878	0.64153	0.451287	4.26451	4.66886	4.23064		-0.0238745	-0.193381	0.185591	-0.010555	0.958969		0.264715	0.0602099	0.0422019	0.122376	0.554399		0.288589	0.253591	-0.143389	0.132931	0.64857	Rho GTPase activating protein 31 [Source:HGNC Symbol;Acc:29216]
CENPQ	ENSG00000031691	-0.184517	0.55146	1.03045	1.18561	1.09151	1.49636	-0.0909392	-0.0995276	1.26935	1.19519	1.37254	1.52749		0.0935783	-0.650988	0.238901	-0.10617	0.785267		0.00958261	0.281025	0.0311384	0.107249	0.783147		-0.0839957	0.932013	-0.207762	0.213418	0.699106	centromere protein Q [Source:HGNC Symbol;Acc:21347]
SARS	ENSG00000031698	6.83937	6.78846	6.79001	7.71598	7.82645	7.86538	6.82448	6.79191	7.29995	7.80463	7.79401	7.8395		-0.0148914	0.00344858	0.509946	0.166168	0.205135		0.0886554	-0.0324456	-0.0258802	0.0101099	0.935945		0.103547	-0.0358942	-0.535826	-0.156058	0.389396	seryl-tRNA synthetase [Source:HGNC Symbol;Acc:10537]
RANBP3	ENSG00000031823	4.62778	4.71291	4.63912	5.16911	5.27464	5.26462	4.6719	4.78648	4.52073	5.11042	5.22084	5.20534		0.0441215	0.0735763	-0.118392	-0.000231272	0.997844		-0.0586937	-0.0537926	-0.0592843	-0.0572569	0.508348		-0.102815	-0.127369	0.0591073	-0.0570256	0.639476	RAN binding protein 3 [Source:HGNC Symbol;Acc:9850]
ARID4A	ENSG00000032219	4.15106	3.84446	3.96063	3.4763	3.17956	3.30273	4.09463	3.8108	3.88876	3.44155	3.07	3.3088		-0.0564269	-0.0336582	-0.0718717	-0.0539856	0.687586		-0.0347484	-0.109559	0.00607165	-0.0460785	0.731132		0.0216784	-0.0759006	0.0779433	0.00790705	0.966642	AT rich interactive domain 4A (RBP1-like) [Source:HGNC Symbol;Acc:9885]
TSSC1	ENSG00000032389	3.67141	3.69705	3.7268	3.22886	3.05859	3.21219	3.57359	3.66167	3.57452	3.07073	3.19352	3.22044		-0.0978185	-0.0353759	-0.152276	-0.0951568	0.24235		-0.158131	0.134927	0.00825613	-0.00498271	0.949426		-0.0603128	0.170303	0.160532	0.0901741	0.424589	tumor suppressing subtransferable candidate 1 [Source:HGNC Symbol;Acc:12383]
PNPLA6	ENSG00000032444	5.57668	5.31921	5.3971	4.87983	4.66302	4.67283	5.47783	5.45945	5.44824	4.89532	4.60272	4.65303		-0.0988516	0.140241	0.0511396	0.030843	0.774206		0.0154876	-0.0602949	-0.0198091	-0.0215388	0.841047		0.114339	-0.200536	-0.0709487	-0.0523818	0.730702	patatin-like phospholipase domain containing 6 [Source:HGNC Symbol;Acc:16268]
IFT88	ENSG00000032742	1.85555	2.25102	2.32459	1.56294	1.41627	1.51145	1.96599	2.21161	2.20789	1.53329	1.69792	1.60903		0.110432	-0.0394083	-0.116694	-0.0152234	0.906685		-0.0296518	0.281651	0.0975808	0.116527	0.378975		-0.140084	0.321059	0.214275	0.13175	0.478717	intraflagellar transport 88 homolog (Chlamydomonas) [Source:HGNC Symbol;Acc:20606]
ALG1	ENSG00000033011	3.06345	3.23424	2.84173	3.66811	3.96044	3.76569	2.77315	3.0029	2.83398	3.74305	3.78197	3.78587		-0.290301	-0.231339	-0.00775169	-0.176464	0.15786		0.0749342	-0.178469	0.02018	-0.027785	0.815031		0.365235	0.0528697	0.0279316	0.148679	0.384702	ALG1, chitobiosyldiphosphodolichol beta-mannosyltransferase [Source:HGNC Symbol;Acc:18294]
ZCCHC8	ENSG00000033030	3.60542	3.73723	3.70365	4.45709	4.54733	4.39569	3.95034	3.70958	4.011	4.34734	4.48835	4.39569		0.344919	-0.0276487	0.307351	0.208207	0.0508644		-0.109742	-0.0589884	-3.60412e-06	-0.0562446	0.562879		-0.454661	-0.0313397	-0.307354	-0.264452	0.074425	zinc finger, CCHC domain containing 8 [Source:HGNC Symbol;Acc:25265]
ABCF2	ENSG00000033050	5.126	5.30357	5.26923	6.88517	7.28757	6.9918	5.21398	5.31887	5.55422	6.89927	7.10263	7.01732		0.0879831	0.0152998	0.284984	0.129422	0.325603		0.0141046	-0.184935	0.0255175	-0.0484377	0.707021		-0.0738784	-0.200235	-0.259466	-0.17786	0.338809	ATP-binding cassette, sub-family F (GCN20), member 2 [Source:HGNC Symbol;Acc:71]
CHPF2	ENSG00000033100	5.51017	5.4648	5.36568	5.64706	5.90525	5.8013	5.57587	5.50951	5.565	5.70092	5.61646	5.82427		0.0657015	0.0447071	0.199321	0.103243	0.274369		0.0538543	-0.288785	0.0229645	-0.0706556	0.447148		-0.0118472	-0.333493	-0.176356	-0.173899	0.19837	chondroitin polymerizing factor 2 [Source:HGNC Symbol;Acc:29270]
FUT8	ENSG00000033170	3.18486	3.16125	2.94464	2.75304	3.27712	2.66299	3.04257	2.95153	2.30847	2.89047	2.94078	2.69119		-0.142286	-0.209721	-0.636167	-0.329391	0.145336		0.137427	-0.336333	0.028192	-0.0569046	0.790675		0.279713	-0.126612	0.664359	0.272487	0.377546	fucosyltransferase 8 (alpha (1,6) fucosyltransferase) [Source:HGNC Symbol;Acc:4019]
UBA6	ENSG00000033178	3.79788	3.6058	3.90824	4.72548	4.43389	4.58627	3.98466	3.51013	3.8881	4.74878	4.7016	4.62975		0.186779	-0.0956738	-0.0201433	0.023654	0.863797		0.0233019	0.267705	0.0434716	0.111493	0.426012		-0.163477	0.363379	0.0636149	0.0878388	0.653825	ubiquitin-like modifier activating enzyme 6 [Source:HGNC Symbol;Acc:25581]
GAB2	ENSG00000033327	2.65186	2.93038	2.74842	1.45072	1.72567	1.33245	2.91723	2.95917	2.65991	1.55229	1.83211	1.07502		0.265366	0.028795	-0.0885128	0.0685495	0.718409		0.101578	0.106432	-0.257434	-0.0164747	0.930724		-0.163789	0.0776368	-0.168921	-0.0850242	0.751627	GRB2-associated binding protein 2 [Source:HGNC Symbol;Acc:14458]
ATP6V0A1	ENSG00000033627	2.16769	1.60043	1.83993	3.09172	3.02622	3.129	2.16517	1.90034	2.10509	2.97871	2.55572	3.02578		-0.00252492	0.299905	0.265153	0.187511	0.270029		-0.11301	-0.4705	-0.103225	-0.228912	0.184399		-0.110485	-0.770405	-0.368378	-0.416423	0.0964358	ATPase, H+ transporting, lysosomal V0 subunit a1 [Source:HGNC Symbol;Acc:865]
PIAS1	ENSG00000033800	5.00577	4.9108	4.97103	4.37637	4.45439	4.50941	4.93049	4.95372	4.74964	4.31504	4.39013	4.43095		-0.0752868	0.0429208	-0.221384	-0.0845834	0.315928		-0.0613231	-0.0642568	-0.0784581	-0.0680126	0.415848		0.0139637	-0.107178	0.142926	0.0165707	0.886669	protein inhibitor of activated STAT, 1 [Source:HGNC Symbol;Acc:2752]
SLC4A7	ENSG00000033867	3.47624	3.90835	3.81761	3.59546	3.70237	3.35979	3.47854	3.67414	3.70112	3.57765	3.55985	3.49187		0.002296	-0.234208	-0.116489	-0.116133	0.387309		-0.0178147	-0.142514	0.132083	-0.0094154	0.943041		-0.0201107	0.0916937	0.248571	0.106718	0.570061	solute carrier family 4, sodium bicarbonate cotransporter, member 7 [Source:HGNC Symbol;Acc:11033]
APBA2	ENSG00000034053	4.75245	4.96214	5.19609	2.82327	2.5916	2.71341	4.58493	4.82503	5.22869	2.89823	2.56334	2.99047		-0.167521	-0.137111	0.0326029	-0.0906763	0.624514		0.0749568	-0.028258	0.277057	0.107919	0.561199		0.242478	0.108853	0.244454	0.198595	0.452255	amyloid beta (A4) precursor protein-binding, family A, member 2 [Source:HGNC Symbol;Acc:579]
MAP2K3	ENSG00000034152	5.32537	5.13693	5.01838	6.50291	6.33282	6.18454	5.31438	5.12092	5.08042	6.27738	5.74513	6.00118		-0.0109967	-0.0160144	0.0620407	0.0116765	0.937816		-0.225528	-0.587692	-0.183366	-0.332195	0.0458399		-0.214532	-0.571677	-0.245407	-0.343872	0.126417	mitogen-activated protein kinase kinase 3 [Source:HGNC Symbol;Acc:6843]
TMSB10	ENSG00000034510	9.42525	9.41207	9.36111	9.90682	9.66966	9.91019	9.47928	9.23944	9.22787	9.99664	10.1312	9.85203		0.054033	-0.172631	-0.133239	-0.0839455	0.447988		0.0898147	0.461571	-0.0581592	0.164409	0.152761		0.0357817	0.634202	0.0750795	0.248355	0.129294	thymosin beta 10 [Source:HGNC Symbol;Acc:11879]
ASTE1	ENSG00000034533	3.00122	2.98026	3.05207	2.20129	2.35273	2.55648	2.85089	3.13373	2.53209	2.44788	2.27668	2.57378		-0.150338	0.153467	-0.519976	-0.172283	0.278656		0.24659	-0.0760572	0.0172978	0.0626101	0.686082		0.396928	-0.229524	0.537274	0.234893	0.295296	asteroid homolog 1 (Drosophila) [Source:HGNC Symbol;Acc:25021]
RNF19A	ENSG00000034677	4.26062	4.33731	4.31466	4.75633	4.87691	4.30725	4.35896	4.30541	4.11163	4.89446	5.30805	4.379		0.0983358	-0.0319004	-0.203022	-0.045529	0.836537		0.138138	0.431137	0.0717492	0.213675	0.343578		0.0398023	0.463038	0.274772	0.259204	0.413771	ring finger protein 19A, RBR E3 ubiquitin protein ligase [Source:HGNC Symbol;Acc:13432]
PEX3	ENSG00000034693	2.76839	2.93327	2.454	3.02296	3.25288	3.00835	2.64431	2.76784	3.35343	3.1284	3.02152	2.93834		-0.124081	-0.165426	0.899434	0.203309	0.294377		0.105449	-0.231358	-0.0700162	-0.0653086	0.72971		0.22953	-0.0659321	-0.96945	-0.268617	0.325588	peroxisomal biogenesis factor 3 [Source:HGNC Symbol;Acc:8858]
GABARAPL2	ENSG00000034713	4.94552	5.12891	5.17515	3.99333	4.07071	3.86615	5.00393	5.0003	5.21922	4.04175	3.95177	3.9432		0.0584096	-0.128612	0.044071	-0.00871031	0.92958		0.0484151	-0.118932	0.0770472	0.0021768	0.982376		-0.00999455	0.00967968	0.0329762	0.0108871	0.937741	GABA(A) receptor-associated protein-like 2 [Source:HGNC Symbol;Acc:13291]
SH3YL1	ENSG00000035115	4.95807	3.19098	4.67872	3.48223	2.57562	3.42971	4.73903	3.32726	4.55032	3.36135	2.86017	3.30036		-0.219036	0.136279	-0.128399	-0.0703851	0.889368		-0.120881	0.284554	-0.129357	0.0114385	0.981956		0.0981544	0.148275	-0.000958007	0.0818236	0.908949	SH3 and SYLF domain containing 1 [Source:HGNC Symbol;Acc:29546]
FAM136A	ENSG00000035141	2.64485	2.74068	2.85335	3.93395	3.70592	3.86311	2.83859	2.82329	3.18165	3.81716	3.86728	3.874		0.193743	0.082606	0.328303	0.201551	0.097574		-0.116793	0.161353	0.0108845	0.0184816	0.870383		-0.310536	0.0787468	-0.317418	-0.183069	0.267946	family with sequence similarity 136, member A [Source:HGNC Symbol;Acc:25911]
VCL	ENSG00000035403	4.48142	4.76353	4.54032	3.76231	3.2375	3.50782	4.37861	4.60342	4.83065	3.77561	3.32167	3.49447		-0.102807	-0.160107	0.290327	0.00913747	0.95829		0.013297	0.0841658	-0.0133496	0.0280377	0.872579		0.116105	0.244273	-0.303676	0.0189003	0.939031	vinculin [Source:HGNC Symbol;Acc:12665]
NSMAF	ENSG00000035681	4.85813	5.01049	4.78934	5.11278	5.29896	5.34007	5.05901	5.04338	5.16452	5.16463	5.07393	5.28588		0.20088	0.0328881	0.375182	0.202984	0.0590563		0.0518502	-0.225026	-0.0541939	-0.0757898	0.445467		-0.14903	-0.257914	-0.429376	-0.278773	0.0655009	neutral sphingomyelinase (N-SMase) activation associated factor [Source:HGNC Symbol;Acc:8017]
ADSS	ENSG00000035687	5.03209	4.87237	4.86671	4.85951	4.55648	4.73304	5.0749	5.09019	5.39965	4.96565	4.73474	4.68009		0.0428107	0.217815	0.532932	0.264519	0.0564085		0.106133	0.178255	-0.0529514	0.0771454	0.543906		0.0633223	-0.0395607	-0.585883	-0.187374	0.305803	adenylosuccinate synthase [Source:HGNC Symbol;Acc:292]
STAP1	ENSG00000035720	0.809928	0.126084	0.351256	2.44743	2.10215	2.09273	0.0130341	0.286313	1.10302	2.40217	1.7015	2.09148		-0.796894	0.160228	0.751762	0.0383655	0.896892		-0.0452516	-0.400656	-0.00125786	-0.149055	0.616758		0.751642	-0.560884	-0.75302	-0.187421	0.655921	signal transducing adaptor family member 1 [Source:HGNC Symbol;Acc:24133]
TIMP2	ENSG00000035862	1.75453	0.789484	1.18823	0.160019	-0.342217	0.352107	1.72785	0.886183	1.42985	-0.78574	-1.47071	-0.401621		-0.0266739	0.096699	0.241629	0.103885	0.764449		-0.945759	-1.12849	-0.753728	-0.94266	0.0187953		-0.919086	-1.22519	-0.995357	-1.04654	0.0527501	TIMP metallopeptidase inhibitor 2 [Source:HGNC Symbol;Acc:11821]
RFC1	ENSG00000035928	4.38941	3.87845	4.07256	5.44576	5.64182	5.40128	4.33472	3.86112	4.37676	5.34124	5.36736	5.39411		-0.0546955	-0.0173267	0.304196	0.0773914	0.636496		-0.104523	-0.27446	-0.00716676	-0.128716	0.4364		-0.0498272	-0.257133	-0.311363	-0.206108	0.380232	replication factor C (activator 1) 1, 145kDa [Source:HGNC Symbol;Acc:9969]
TBC1D23	ENSG00000036054	3.22698	3.241	3.34358	3.83225	3.96385	3.78187	3.07665	3.13308	3.23857	3.80944	3.88023	3.97931		-0.150335	-0.107925	-0.10501	-0.12109	0.177488		-0.0228095	-0.0836134	0.197444	0.0303404	0.72396		0.127526	0.0243115	0.302454	0.15143	0.228536	TBC1 domain family, member 23 [Source:HGNC Symbol;Acc:25622]
CUL3	ENSG00000036257	4.62511	4.46656	4.41844	5.56687	5.4765	5.70043	4.61452	4.40494	4.79577	5.59356	5.49639	5.61584		-0.0105923	-0.0616236	0.377328	0.101704	0.378828		0.026687	0.0198893	-0.0845905	-0.0126714	0.910958		0.0372793	0.081513	-0.461919	-0.114375	0.480877	cullin 3 [Source:HGNC Symbol;Acc:2553]
MYOM2	ENSG00000036448	0.345207	-0.154833	0.383132	-0.233727	-0.579307	-0.285024	0.340067	-0.313648	0.754524	0.195151	0.0261812	0.0533055		-0.00514054	-0.158815	0.371392	0.0691456	0.781884		0.428878	0.605488	0.33833	0.457565	0.08892		0.434019	0.764303	-0.0330626	0.38842	0.284767	myomesin 2 [Source:HGNC Symbol;Acc:7614]
ZZZ3	ENSG00000036549	5.45897	5.45212	5.42942	5.3229	5.59018	5.39813	5.39012	5.42578	5.11805	5.28016	5.48339	5.34466		-0.0688494	-0.0263413	-0.311371	-0.135521	0.227317		-0.0427387	-0.106789	-0.0534713	-0.0676662	0.535302		0.0261107	-0.0804472	0.257899	0.0678543	0.658684	zinc finger, ZZ-type containing 3 [Source:HGNC Symbol;Acc:24523]
TUBG2	ENSG00000037042	1.0463	0.817139	0.757608	-1.10857	-0.579194	-0.392358	1.07601	1.64049	1.06169	-0.704881	-1.16504	-0.195239		0.029702	0.823353	0.30408	0.385712	0.175132		0.403688	-0.585848	0.197119	0.00498638	0.985328		0.373986	-1.4092	-0.106961	-0.380726	0.332536	tubulin, gamma 2 [Source:HGNC Symbol;Acc:12419]
RPL26L1	ENSG00000037241	2.08135	1.93282	1.86718	2.62557	2.5191	2.74378	2.10832	1.80167	2.26636	2.79594	2.7382	2.79009		0.0269719	-0.131156	0.399181	0.0983325	0.427734		0.170365	0.219103	0.0463062	0.145258	0.249948		0.143393	0.350258	-0.352875	0.0469254	0.786018	ribosomal protein L26-like 1 [Source:HGNC Symbol;Acc:17050]
FLT4	ENSG00000037280	1.22434	-0.575179	-0.826044	-0.108638	-2.01119	-3.28748	1.70279	-0.567052	-0.490542	-0.0382654	-1.01801	-3.64521		0.478459	0.00812727	0.335502	0.274029	0.806003		0.0703723	0.993186	-0.357729	0.235276	0.832934		-0.408087	0.985058	-0.69323	-0.0387528	0.980377	fms-related tyrosine kinase 4 [Source:HGNC Symbol;Acc:3767]
NSUN2	ENSG00000037474	4.45127	4.3003	4.50887	6.07074	6.02602	6.10108	4.37923	4.23736	4.85309	6.07976	6.07414	6.09267		-0.0720386	-0.0629463	0.344218	0.0697442	0.62233		0.009022	0.0481212	-0.00841093	0.0162441	0.908129		0.0810606	0.111068	-0.352628	-0.0535001	0.788435	NOP2/Sun RNA methyltransferase family, member 2 [Source:HGNC Symbol;Acc:25994]
FBXO42	ENSG00000037637	4.41176	4.50095	4.53139	3.54436	3.80973	3.63578	4.42681	4.4304	4.14155	3.48333	3.62108	3.74121		0.0150488	-0.0705471	-0.389839	-0.148446	0.207353		-0.0610318	-0.188653	0.10543	-0.0480848	0.671765		-0.0760806	-0.118106	0.495269	0.100361	0.53393	F-box protein 42 [Source:HGNC Symbol;Acc:29249]
MFAP3	ENSG00000037749	3.9032	4.18034	4.07382	4.19264	4.59307	4.28511	3.86756	3.90279	2.83352	4.24359	4.4967	4.46718		-0.0356408	-0.277552	-1.2403	-0.51783	0.0654814		0.0509434	-0.096373	0.18207	0.0455467	0.859457		0.0865842	0.181179	1.42237	0.563377	0.142847	microfibrillar-associated protein 3 [Source:HGNC Symbol;Acc:7034]
MRI1	ENSG00000037757	2.80503	2.81737	2.6765	2.24393	2.30506	1.84342	2.83748	2.64759	2.86401	2.12942	2.04014	1.60983		0.0324516	-0.169785	0.187506	0.0167243	0.917011		-0.114512	-0.264924	-0.233596	-0.204344	0.22067		-0.146963	-0.0951391	-0.421102	-0.221068	0.341289	methylthioribose-1-phosphate isomerase 1 [Source:HGNC Symbol;Acc:28469]
METTL1	ENSG00000037897	0.572944	0.604304	1.10907	4.31166	4.51525	4.28856	0.882835	0.40492	1.18906	4.19409	4.62348	4.38627		0.309891	-0.199383	0.0799958	0.0635011	0.768348		-0.117567	0.108234	0.0977097	0.0294587	0.891127		-0.427458	0.307617	0.0177139	-0.0340424	0.910931	methyltransferase like 1 [Source:HGNC Symbol;Acc:7030]
AGA	ENSG00000038002	3.93443	3.64449	3.5009	3.02251	2.15625	2.20181	3.90467	3.74773	3.55923	3.03512	2.24032	2.29215		-0.0297604	0.10324	0.0583344	0.043938	0.872365		0.0126069	0.0840757	0.0903403	0.062341	0.819808		0.0423673	-0.0191645	0.0320059	0.0184029	0.962028	aspartylglucosaminidase [Source:HGNC Symbol;Acc:318]
PI4K2B	ENSG00000038210	3.42479	3.56067	3.49894	4.14089	3.87797	3.95954	3.46158	3.23555	3.29144	4.37478	4.18253	4.2688		0.036789	-0.325119	-0.207499	-0.165277	0.119985		0.233885	0.304565	0.309258	0.282569	0.0155585		0.197096	0.629685	0.516758	0.447846	0.00853158	phosphatidylinositol 4-kinase type 2 beta [Source:HGNC Symbol;Acc:18215]
BOD1L1	ENSG00000038219	5.0879	4.58868	4.96037	5.07205	4.76987	5.17416	5.26386	4.72432	5.30775	4.97786	5.08128	5.04197		0.175965	0.135644	0.347377	0.219662	0.249741		-0.0941945	0.311403	-0.132186	0.0283408	0.87792		-0.27016	0.175759	-0.479563	-0.191321	0.46917	biorientation of chromosomes in cell division 1-like 1 [Source:HGNC Symbol;Acc:31792]
MAT2B	ENSG00000038274	6.48558	6.52593	6.64473	5.91363	5.6008	5.91888	6.53886	6.46914	6.83874	5.94241	5.75357	5.94234		0.0532811	-0.0567931	0.194017	0.0635016	0.619215		0.028785	0.152766	0.0234594	0.0683368	0.593153		-0.0244961	0.209559	-0.170557	0.00483518	0.978518	methionine adenosyltransferase II, beta [Source:HGNC Symbol;Acc:6905]
EDC4	ENSG00000038358	5.26198	5.31966	5.31342	5.65682	5.7164	5.8445	5.43177	5.4537	5.60706	5.70458	5.71789	5.86733		0.169795	0.134046	0.293643	0.199161	0.038904		0.0477615	0.00148739	0.0228222	0.0240237	0.780633		-0.122033	-0.132559	-0.27082	-0.175138	0.170769	enhancer of mRNA decapping 4 [Source:HGNC Symbol;Acc:17157]
TRIO	ENSG00000038382	0.731352	1.66113	1.45886	1.82467	2.26198	2.42201	0.641091	1.66406	1.6664	1.76127	2.57799	2.22366		-0.0902605	0.00293832	0.207547	0.0400749	0.908475		-0.0634069	0.316011	-0.198353	0.0180837	0.958616		0.0268536	0.313073	-0.4059	-0.0219912	0.964409	trio Rho guanine nucleotide exchange factor [Source:HGNC Symbol;Acc:12303]
CLEC16A	ENSG00000038532	4.46872	4.32889	4.49448	4.9905	5.04432	5.02939	4.56597	4.38444	4.66007	4.87702	5.0168	4.991		0.097244	0.0555471	0.165587	0.106126	0.259575		-0.113475	-0.0275202	-0.0383886	-0.0597947	0.516062		-0.210719	-0.0830673	-0.203976	-0.165921	0.215783	C-type lectin domain family 16, member A [Source:HGNC Symbol;Acc:29013]
SKIV2L2	ENSG00000039123	4.6737	4.61663	4.58624	5.635	5.80371	5.88696	4.62075	4.55756	4.9361	5.6341	5.79151	5.83291		-0.0529483	-0.05907	0.349858	0.07928	0.498047		-0.0008979	-0.0122036	-0.0540421	-0.0223812	0.846666		0.0520504	0.0468665	-0.4039	-0.101661	0.53813	superkiller viralicidic activity 2-like 2 (S. cerevisiae) [Source:HGNC Symbol;Acc:18734]
ZFYVE16	ENSG00000039319	1.99714	2.04549	1.90806	2.37332	2.5703	2.13718	2.16743	1.88787	2.35627	2.22559	2.32272	2.082		0.170285	-0.157617	0.448218	0.153629	0.296811		-0.14773	-0.24758	-0.055176	-0.150162	0.307262		-0.318015	-0.0899629	-0.503394	-0.303791	0.154679	zinc finger, FYVE domain containing 16 [Source:HGNC Symbol;Acc:20756]
FAM65A	ENSG00000039523	3.72028	3.81422	3.78167	4.40573	4.3753	4.35864	3.89642	3.87005	3.71711	4.59787	4.65641	4.32816		0.176133	0.0558365	-0.064563	0.0558022	0.570965		0.192139	0.281115	-0.0304767	0.147593	0.152072		0.0160063	0.225278	0.0340863	0.0917903	0.511064	family with sequence similarity 65, member A [Source:HGNC Symbol;Acc:25836]
PNKP	ENSG00000039650	3.31382	3.60122	3.51951	3.18521	3.01233	3.08841	3.24891	3.46283	3.45706	2.7291	2.91068	3.17233		-0.0649103	-0.138394	-0.0624523	-0.0885854	0.496882		-0.456114	-0.101659	0.0839133	-0.157953	0.237132		-0.391203	0.0367345	0.146366	-0.0693678	0.704471	polynucleotide kinase 3'-phosphatase [Source:HGNC Symbol;Acc:9154]
PHLPP2	ENSG00000040199	2.98053	2.88618	2.89999	4.03038	4.0708	3.88095	3.01476	2.97412	2.84717	4.13066	4.11879	3.86945		0.0342255	0.087943	-0.0528201	0.0231161	0.812001		0.10028	0.047998	-0.0114978	0.0455933	0.64038		0.0660544	-0.039945	0.0413223	0.0224772	0.87	PH domain and leucine rich repeat protein phosphatase 2 [Source:HGNC Symbol;Acc:29149]
SPDL1	ENSG00000040275	0.759675	0.748026	0.502668	1.68521	1.68047	1.74514	0.939337	0.634651	1.60869	1.74434	1.84735	1.68594		0.179662	-0.113374	1.10602	0.390768	0.0786782		0.0591228	0.166883	-0.0591937	0.055604	0.786432		-0.12054	0.280257	-1.16521	-0.335164	0.262741	spindle apparatus coiled-coil protein 1 [Source:HGNC Symbol;Acc:26010]
STAU2	ENSG00000040341	3.52186	3.49158	3.41929	3.25746	3.16279	2.97006	3.33342	3.08322	2.85251	3.08104	3.01425	3.01425		-0.188434	-0.408366	-0.566787	-0.387862	0.00890621		-0.176424	-0.148545	0.0441859	-0.0935945	0.453822		0.0120097	0.259821	0.610972	0.294268	0.113603	staufen double-stranded RNA binding protein 2 [Source:HGNC Symbol;Acc:11371]
PQLC2	ENSG00000040487	1.63203	1.56692	1.62194	0.795188	0.721676	0.988133	1.77305	1.08586	1.22637	0.71178	0.888327	1.01917		0.141022	-0.481058	-0.395572	-0.245203	0.163058		-0.0834072	0.166651	0.0310381	0.038094	0.819884		-0.224429	0.647709	0.42661	0.283297	0.246908	PQ loop repeat containing 2 [Source:HGNC Symbol;Acc:26001]
CTNS	ENSG00000040531	3.69842	3.5123	3.3882	4.28258	4.21275	4.0292	3.50644	3.10431	3.59325	4.36441	4.07977	4.01075		-0.19198	-0.407986	0.205049	-0.131639	0.400339		0.0818307	-0.132972	-0.0184531	-0.0231983	0.880089		0.273811	0.275014	-0.223502	0.108441	0.620049	cystinosin, lysosomal cystine transporter [Source:HGNC Symbol;Acc:2518]
RTN4R	ENSG00000040608	0.230472	0.419661	-0.113869	-1.22124	-1.00037	-3.12048	-0.215744	0.444787	0.533596	-0.6164	-1.50472	-3.1986		-0.446217	0.0251264	0.647465	0.0754584	0.911701		0.604842	-0.504344	-0.0781148	0.00746096	0.991249		1.05106	-0.529471	-0.72558	-0.0679974	0.943658	reticulon 4 receptor [Source:HGNC Symbol;Acc:18601]
PHF23	ENSG00000040633	4.14943	4.5099	4.45154	5.17561	4.83498	5.37238	4.25006	4.23303	4.84171	5.15741	5.13514	5.24237		0.100624	-0.276871	0.39017	0.0713075	0.708307		-0.0182027	0.300161	-0.130016	0.0506474	0.79008		-0.118826	0.577032	-0.520186	-0.0206601	0.938692	PHD finger protein 23 [Source:HGNC Symbol;Acc:28428]
INPP4A	ENSG00000040933	5.13252	5.1559	5.38649	4.01598	3.75919	3.97116	5.10121	5.15644	5.27894	3.98512	3.91393	4.01193		-0.0313067	0.000537577	-0.107553	-0.0461072	0.653429		-0.0308556	0.154739	0.0407688	0.054884	0.593803		0.000451169	0.154201	0.148321	0.100991	0.489883	inositol polyphosphate-4-phosphatase, type I, 107kDa [Source:HGNC Symbol;Acc:6074]
RAB27B	ENSG00000041353	1.23379	0.344701	0.676542	0.751043	0.495691	0.507053	1.00496	0.40709	0.45639	0.813281	-0.702232	0.84462		-0.228829	0.062389	-0.220153	-0.128864	0.746243		0.062238	-1.19792	0.337567	-0.266039	0.50776		0.291067	-1.26031	0.55772	-0.137175	0.80734	RAB27B, member RAS oncogene family [Source:HGNC Symbol;Acc:9767]
PSMA4	ENSG00000041357	5.34016	4.8486	4.95792	6.52312	6.08706	6.25172	5.40172	4.91094	5.38085	6.6189	6.26056	6.1731		0.0615594	0.0623371	0.422932	0.182276	0.35954		0.095779	0.1735	-0.0786182	0.0635537	0.744734		0.0342196	0.111163	-0.501551	-0.118723	0.667766	proteasome (prosome, macropain) subunit, alpha type, 4 [Source:HGNC Symbol;Acc:9533]
MYO16	ENSG00000041515	2.51473	1.37138	0.390359	1.56927	0.794605	-0.773049	2.87297	1.00187	0.085161	1.35071	0.13843	-0.772079		0.358242	-0.369507	-0.305198	-0.105488	0.905728		-0.218558	-0.656175	0.000969995	-0.291254	0.744268		-0.576799	-0.286668	0.306168	-0.185766	0.882784	myosin XVI [Source:HGNC Symbol;Acc:29822]
LSG1	ENSG00000041802	4.60083	4.5814	4.54139	5.27019	5.35273	5.30655	4.63059	4.53381	4.77225	5.26519	5.36419	5.23553		0.0297592	-0.0475979	0.230854	0.0710051	0.390825		-0.00499808	0.0114639	-0.0710199	-0.021518	0.791336		-0.0347573	0.0590618	-0.301874	-0.0925231	0.427844	large 60S subunit nuclear export GTPase 1 [Source:HGNC Symbol;Acc:25652]
PARP3	ENSG00000041880	3.18707	2.36106	2.37103	1.38273	0.486211	0.53054	3.49364	2.46952	1.79944	1.68589	0.608592	0.646309		0.306568	0.108459	-0.571596	-0.0521898	0.911897		0.303161	0.12238	0.11577	0.180437	0.703033		-0.00340695	0.0139213	0.687366	0.232627	0.728021	poly (ADP-ribose) polymerase family, member 3 [Source:HGNC Symbol;Acc:273]
THAP3	ENSG00000041988	2.38418	2.63601	2.63999	2.56886	2.68705	2.58848	2.3404	2.49379	2.71174	2.4519	2.67359	2.4382		-0.0437792	-0.142218	0.0717547	-0.038081	0.751309		-0.116965	-0.0134651	-0.150282	-0.0935705	0.441961		-0.0731857	0.128753	-0.222036	-0.0554895	0.744059	THAP domain containing, apoptosis associated protein 3 [Source:HGNC Symbol;Acc:20855]
TDP1	ENSG00000042088	4.42101	4.36221	4.28621	3.93888	3.72172	4.15612	4.34901	4.18143	4.43666	3.81262	3.50843	4.06831		-0.0720027	-0.180773	0.150455	-0.0341068	0.825801		-0.126266	-0.213296	-0.0878068	-0.142456	0.367446		-0.0542634	-0.0325232	-0.238262	-0.10835	0.622766	tyrosyl-DNA phosphodiesterase 1 [Source:HGNC Symbol;Acc:18884]
AIFM2	ENSG00000042286	0.414935	0.578922	0.532205	1.69688	2.05356	1.64678	0.917114	0.760018	1.03199	1.40233	1.29881	1.47321		0.502179	0.181097	0.49978	0.394352	0.00793899		-0.294545	-0.754751	-0.173573	-0.407623	0.00657758		-0.796724	-0.935848	-0.673352	-0.801975	0.000765726	apoptosis-inducing factor, mitochondrion-associated, 2 [Source:HGNC Symbol;Acc:21411]
SPATA7	ENSG00000042317	-0.406133	-0.67303	-0.144259	-2.92806	-4.45852	-2.99472	-0.154536	-0.600718	-0.34853	-2.77463	-2.10009	-3.72349		0.251598	0.0723118	-0.204271	0.0398793	0.931576		0.153429	2.35843	-0.728776	0.594361	0.218518		-0.0981683	2.28612	-0.524504	0.554481	0.406855	spermatogenesis associated 7 [Source:HGNC Symbol;Acc:20423]
MED17	ENSG00000042429	3.06656	3.01214	2.95997	4.30668	4.23382	4.24722	2.93632	2.78264	3.17691	4.42956	4.37226	4.24794		-0.130237	-0.229499	0.216942	-0.047598	0.649665		0.122882	0.138447	0.000724252	0.0873512	0.410241		0.253118	0.367946	-0.216217	0.134949	0.369917	mediator complex subunit 17 [Source:HGNC Symbol;Acc:2375]
RETSAT	ENSG00000042445	3.61092	3.95854	3.80346	2.91876	2.81662	2.92141	3.61523	4.10007	3.99834	2.75527	2.9633	2.76885		0.00430824	0.141533	0.194882	0.113574	0.420354		-0.163488	0.146673	-0.152555	-0.0564567	0.685025		-0.167797	0.00513973	-0.347437	-0.170031	0.394571	retinol saturase (all-trans-retinol 13,14-reductase) [Source:HGNC Symbol;Acc:25991]
CAPG	ENSG00000042493	2.33897	4.14757	2.72785	2.01761	3.20239	2.26168	2.10108	4.16412	2.49477	2.14395	2.98937	2.21893		-0.237895	0.0165546	-0.233078	-0.151473	0.805997		0.126346	-0.213018	-0.0427496	-0.0431407	0.944157		0.364241	-0.229573	0.190329	0.108332	0.901043	capping protein (actin filament), gelsolin-like [Source:HGNC Symbol;Acc:1474]
AP2S1	ENSG00000042753	4.02444	4.09346	4.0491	3.93572	3.97184	3.83393	3.9797	4.22311	4.10825	4.0601	3.77361	3.79583		-0.0447426	0.129643	0.0591484	0.0480164	0.633946		0.124378	-0.198226	-0.0381052	-0.0373176	0.710689		0.169121	-0.327869	-0.0972536	-0.085334	0.550904	adaptor-related protein complex 2, sigma 1 subunit [Source:HGNC Symbol;Acc:565]
DCUN1D1	ENSG00000043093	3.6889	3.99512	4.00673	3.98977	3.94628	3.9069	3.73792	3.79074	3.11067	3.97735	3.98603	3.98133		0.0490235	-0.204388	-0.896061	-0.350475	0.0575348		-0.0124192	0.0397478	0.0744301	0.0339196	0.839907		-0.0614428	0.244136	0.970491	0.384395	0.127325	DCN1, defective in cullin neddylation 1, domain containing 1 [Source:HGNC Symbol;Acc:18184]
JADE2	ENSG00000043143	7.40947	7.30471	7.36038	6.77579	6.41806	6.94942	7.51275	7.3114	7.67463	6.78796	6.6154	6.88724		0.103281	0.00668086	0.314252	0.141405	0.344216		0.0121715	0.197346	-0.0621777	0.0491131	0.737436		-0.0911094	0.190665	-0.37643	-0.0922915	0.656686	jade family PHD finger 2 [Source:HGNC Symbol;Acc:22984]
LCP2	ENSG00000043462	5.8101	5.83598	5.96141	6.11689	6.16301	5.89361	5.80642	5.86813	6.0097	6.21091	6.31327	5.91282		-0.00368361	0.0321505	0.0482934	0.0255868	0.834012		0.0940128	0.150265	0.019205	0.0878275	0.477207		0.0976964	0.118114	-0.0290884	0.0622408	0.719099	lymphocyte cytosolic protein 2 (SH2 domain containing leukocyte protein of 76kDa) [Source:HGNC Symbol;Acc:6529]
TRIT1	ENSG00000043514	1.69922	1.93523	1.96779	3.04836	3.62873	3.48256	1.75261	2.13474	2.13993	2.96785	3.57572	3.39943		0.0533914	0.199512	0.172144	0.141683	0.481701		-0.0805088	-0.053012	-0.0831273	-0.072216	0.717353		-0.1339	-0.252524	-0.255271	-0.213899	0.453394	tRNA isopentenyltransferase 1 [Source:HGNC Symbol;Acc:20286]
CUL7	ENSG00000044090	3.07161	3.02679	2.99664	2.52944	1.99817	2.45351	3.22042	3.22972	3.3413	2.66963	2.56926	2.29227		0.148814	0.202932	0.34466	0.232135	0.132341		0.140192	0.571089	-0.161241	0.183347	0.224813		-0.00862193	0.368158	-0.505901	-0.0487885	0.812674	cullin 7 [Source:HGNC Symbol;Acc:21024]
CTNNA1	ENSG00000044115	4.52045	4.40336	3.92788	5.73733	5.61207	4.89338	4.56906	4.34105	3.90628	5.89073	5.6113	5.08534		0.0486176	-0.062315	-0.0215977	-0.011765	0.967758		0.153403	-0.000768262	0.19196	0.114865	0.694258		0.104785	0.0615468	0.213557	0.12663	0.758921	catenin (cadherin-associated protein), alpha 1, 102kDa [Source:HGNC Symbol;Acc:2509]
PHKA2	ENSG00000044446	3.75976	3.87268	3.77959	2.86482	2.89779	2.83724	3.77651	3.87438	3.75339	2.88582	2.91245	2.91396		0.0167554	0.00170176	-0.0261974	-0.00258006	0.970435		0.0210009	0.0146566	0.0767271	0.0374615	0.593199		0.00424549	0.0129549	0.102924	0.0400416	0.685461	phosphorylase kinase, alpha 2 (liver) [Source:HGNC Symbol;Acc:8926]
HSPA5	ENSG00000044574	8.8527	8.70082	8.68157	8.65713	8.45489	8.86034	8.91971	8.7884	8.7266	8.69045	8.57611	8.88903		0.0670154	0.0875858	0.0450246	0.0665419	0.593573		0.0333125	0.121224	0.0286894	0.0610754	0.623861		-0.0337029	0.0336386	-0.0163352	-0.00546651	0.975088	heat shock 70kDa protein 5 (glucose-regulated protein, 78kDa) [Source:HGNC Symbol;Acc:5238]
GEMIN8	ENSG00000046647	1.46119	1.09945	1.53982	2.77057	2.47928	2.58524	1.57597	1.45544	2.10874	2.81821	2.6486	2.6475		0.114782	0.355994	0.56892	0.346565	0.0759239		0.0476333	0.169328	0.0622555	0.0930722	0.606962		-0.0671485	-0.186666	-0.506664	-0.253493	0.330404	gem (nuclear organelle) associated protein 8 [Source:HGNC Symbol;Acc:26044]
OFD1	ENSG00000046651	4.25057	4.31191	4.1987	4.11805	4.22422	3.96945	4.36326	4.24924	4.2002	3.95072	4.21713	3.9017		0.112684	-0.0626713	0.00150766	0.0171734	0.871581		-0.167325	-0.00709039	-0.0677483	-0.0807211	0.453628		-0.280008	0.0555809	-0.0692559	-0.0978945	0.518893	oral-facial-digital syndrome 1 [Source:HGNC Symbol;Acc:2567]
WDR37	ENSG00000047056	4.1422	4.09126	4.00789	3.34869	3.37226	3.28422	3.85596	3.86598	3.82297	3.39798	3.16711	3.23661		-0.286235	-0.225278	-0.184917	-0.232143	0.0145612		0.0492867	-0.205154	-0.0476047	-0.0678239	0.410024		0.335522	0.0201242	0.137312	0.164319	0.171349	WD repeat domain 37 [Source:HGNC Symbol;Acc:31406]
YTHDC2	ENSG00000047188	3.75226	3.53322	3.81778	4.28807	4.2639	4.32324	3.87814	3.85255	3.86924	4.21047	4.2839	4.26656		0.125888	0.319336	0.0514645	0.165563	0.0701944		-0.0776078	0.0200038	-0.0566755	-0.0380932	0.651354		-0.203495	-0.299332	-0.10814	-0.203656	0.108494	YTH domain containing 2 [Source:HGNC Symbol;Acc:24721]
CTPS2	ENSG00000047230	1.09826	0.990633	1.10927	-0.606114	-1.74096	-0.921754	0.960036	1.12498	1.48506	-0.909433	-1.20715	-1.41538		-0.13822	0.134348	0.375796	0.123974	0.642548		-0.303319	0.53381	-0.493622	-0.0877104	0.741944		-0.165099	0.399462	-0.869418	-0.211685	0.576169	CTP synthase 2 [Source:HGNC Symbol;Acc:2520]
ATP6V1H	ENSG00000047249	3.6921	3.49313	3.37298	3.66517	3.63823	3.75007	3.74167	3.65095	3.59514	3.70381	3.65899	3.44885		0.0495692	0.157819	0.222159	0.143182	0.191465		0.0386369	0.0207613	-0.301213	-0.0806048	0.448752		-0.0109323	-0.137058	-0.523372	-0.223787	0.152524	ATPase, H+ transporting, lysosomal 50/57kDa, V1 subunit H [Source:HGNC Symbol;Acc:18303]
POLR2B	ENSG00000047315	5.78138	5.61114	5.52612	6.01419	6.06461	6.11451	5.74569	5.54852	6.10832	6.12267	6.07551	6.06223		-0.0356946	-0.0626244	0.5822	0.161294	0.240562		0.108476	0.0109001	-0.0522879	0.0223627	0.866173		0.14417	0.0735245	-0.634487	-0.138931	0.464957	polymerase (RNA) II (DNA directed) polypeptide B, 140kDa [Source:HGNC Symbol;Acc:9188]
FAM214A	ENSG00000047346	4.37977	4.29026	4.33543	2.23045	2.08592	2.00413	4.2957	4.1545	4.10159	2.04266	1.71836	2.12149		-0.0840679	-0.13576	-0.233834	-0.151221	0.210001		-0.187783	-0.367562	0.117361	-0.145994	0.224976		-0.103715	-0.231802	0.351196	0.00522637	0.974541	family with sequence similarity 214, member A [Source:HGNC Symbol;Acc:25609]
ARAP2	ENSG00000047365	5.51638	5.14696	5.19448	6.87683	6.70299	6.42938	5.60642	5.09576	4.99526	6.98885	7.01445	6.47114		0.0900338	-0.0511915	-0.19922	-0.0534592	0.799335		0.112022	0.311461	0.0417684	0.155084	0.466232		0.0219886	0.362652	0.240988	0.208543	0.487866	ArfGAP with RhoGAP domain, ankyrin repeat and PH domain 2 [Source:HGNC Symbol;Acc:16924]
TPR	ENSG00000047410	7.46565	7.18656	7.10326	6.56054	6.46466	6.63658	7.46565	7.237	7.68292	6.53481	6.69383	6.48585		0	0.0504401	0.579663	0.210034	0.140557		-0.0257296	0.229173	-0.150729	0.0175714	0.896216		-0.0257296	0.178733	-0.730392	-0.192463	0.324324	translocated promoter region, nuclear basket protein [Source:HGNC Symbol;Acc:12017]
KIAA0556	ENSG00000047578	1.42747	1.59382	1.38508	2.61581	2.78514	2.39207	1.82588	1.59218	1.54609	2.61591	2.38597	2.48155		0.398406	-0.00164147	0.161011	0.185925	0.157992		0.000102975	-0.399167	0.0894803	-0.103194	0.417028		-0.398303	-0.397525	-0.0715303	-0.28912	0.124236	KIAA0556 [Source:HGNC Symbol;Acc:29068]
DTNBP1	ENSG00000047579	3.1209	2.91735	3.06988	3.2435	3.64338	3.32918	3.31016	3.25509	3.42467	3.4856	3.75615	3.44046		0.18926	0.337736	0.354791	0.293929	0.0399555		0.242104	0.11277	0.111281	0.155385	0.241077		0.0528444	-0.224966	-0.243511	-0.138544	0.450372	dystrobrevin binding protein 1 [Source:HGNC Symbol;Acc:17328]
C12orf4	ENSG00000047621	2.18883	2.29341	2.51844	2.99744	3.30232	2.96693	2.23243	2.35414	2.63926	3.01008	3.44817	3.1194		0.0436023	0.0607323	0.120829	0.0750545	0.640292		0.0126391	0.145856	0.152471	0.103655	0.520786		-0.0309632	0.0851235	0.0316424	0.0286009	0.899279	chromosome 12 open reading frame 4 [Source:HGNC Symbol;Acc:1184]
SCML1	ENSG00000047634	0.579139	0.846369	1.30442	1.77486	1.38613	1.66925	0.875007	0.480099	0.856123	1.55782	2.00171	1.84084		0.295867	-0.36627	-0.448293	-0.172899	0.405296		-0.217032	0.615578	0.171585	0.190043	0.362065		-0.512899	0.981848	0.619878	0.362942	0.226074	sex comb on midleg-like 1 (Drosophila) [Source:HGNC Symbol;Acc:10580]
WWC3	ENSG00000047644	4.10428	4.22658	4.29249	3.97345	3.67833	3.93918	4.07935	4.0866	4.36246	4.0492	4.12283	3.94244		-0.0249244	-0.139979	0.0699678	-0.0316453	0.783507		0.0757501	0.444506	0.00325515	0.174504	0.150399		0.100675	0.584485	-0.0667127	0.206149	0.222504	WWC family member 3 [Source:HGNC Symbol;Acc:29237]
MAP4	ENSG00000047849	6.21457	6.04552	6.08355	6.46278	5.93712	6.40927	6.26321	5.98961	6.12614	6.48639	6.38164	6.35855		0.0486423	-0.0559121	0.0425926	0.0117743	0.932816		0.0236077	0.444525	-0.0507167	0.139139	0.33091		-0.0250347	0.500437	-0.0933094	0.127364	0.523349	microtubule-associated protein 4 [Source:HGNC Symbol;Acc:6862]
GOPC	ENSG00000047932	4.27083	4.39267	4.53094	4.86493	4.7101	4.82463	4.3985	4.29978	4.56509	4.76982	4.84361	4.86095		0.127672	-0.0928915	0.0341468	0.0229757	0.815377		-0.095101	0.133514	0.036326	0.024913	0.800175		-0.222773	0.226405	0.00217918	0.00193726	0.988877	golgi-associated PDZ and coiled-coil motif containing [Source:HGNC Symbol;Acc:17643]
USP28	ENSG00000048028	1.98867	1.94959	1.90692	2.14652	2.08658	2.19156	1.80826	2.00424	2.46156	2.10483	1.94284	2.21804		-0.18041	0.0546491	0.554645	0.142962	0.350499		-0.0416905	-0.143746	0.0264809	-0.0529853	0.724246		0.138719	-0.198395	-0.528164	-0.195947	0.364913	ubiquitin specific peptidase 28 [Source:HGNC Symbol;Acc:12625]
HDAC9	ENSG00000048052	-0.51134	-0.839994	-1.03333	2.26379	2.59688	1.22762	-0.29617	-1.60319	-1.13892	2.12927	2.28142	1.1176		0.21517	-0.763193	-0.105591	-0.217871	0.628039		-0.134525	-0.315464	-0.110021	-0.18667	0.67758		-0.349694	0.447729	-0.00443003	0.0312015	0.960635	histone deacetylase 9 [Source:HGNC Symbol;Acc:14065]
TSPAN17	ENSG00000048140	4.05612	4.16018	3.52244	4.93837	5.12094	4.94576	4.1387	3.93647	3.60033	5.1766	5.24167	4.98752		0.0825851	-0.223713	0.0778961	-0.0210772	0.908907		0.238224	0.12073	0.0417572	0.133571	0.474113		0.155639	0.344443	-0.0361389	0.154648	0.556168	tetraspanin 17 [Source:HGNC Symbol;Acc:13594]
NOP16	ENSG00000048162	1.70015	1.63672	1.66494	5.27219	5.64073	5.29274	1.86274	1.54261	2.46497	5.2483	5.43975	5.36224		0.162591	-0.0941046	0.80003	0.289505	0.174528		-0.0238912	-0.200985	0.0694983	-0.0517927	0.799141		-0.186482	-0.106881	-0.730531	-0.341298	0.251094	NOP16 nucleolar protein [Source:HGNC Symbol;Acc:26934]
RRM2B	ENSG00000048392	4.17377	4.12175	3.90584	3.60899	3.34128	3.31574	4.00724	3.93455	3.58476	3.64488	3.29695	3.24201		-0.166536	-0.187196	-0.321081	-0.224938	0.164793		0.035891	-0.0443303	-0.0737248	-0.027388	0.858931		0.202427	0.142866	0.247356	0.197549	0.374061	ribonucleotide reductase M2 B (TP53 inducible) [Source:HGNC Symbol;Acc:17296]
ZNF800	ENSG00000048405	4.58456	4.57707	4.58812	4.42292	4.5124	4.44262	4.36506	4.50742	3.93153	4.34237	4.36709	4.52523		-0.2195	-0.0696481	-0.656588	-0.315245	0.0353446		-0.0805518	-0.145306	0.0826062	-0.0477506	0.720723		0.138948	-0.075658	0.739194	0.267495	0.175626	zinc finger protein 800 [Source:HGNC Symbol;Acc:27267]
SNX29	ENSG00000048471	4.66554	4.77338	4.8674	4.10038	4.09486	4.18816	4.85467	4.7353	4.84896	3.86728	3.93396	4.17823		0.189124	-0.0380775	-0.0184356	0.0442036	0.655768		-0.233103	-0.160902	-0.00993135	-0.134645	0.191733		-0.422227	-0.122824	0.00850426	-0.178849	0.217878	sorting nexin 29 [Source:HGNC Symbol;Acc:30542]
MRPS10	ENSG00000048544	4.53857	4.27341	4.58058	4.72954	4.76916	4.76702	4.55518	4.33847	4.65236	4.81672	4.86144	4.9064		0.0166151	0.0650595	0.0717822	0.0511523	0.633329		0.087185	0.0922799	0.139382	0.106282	0.330619		0.0705699	0.0272204	0.0676	0.0551301	0.715527	mitochondrial ribosomal protein S10 [Source:HGNC Symbol;Acc:14502]
RSF1	ENSG00000048649	5.25638	5.11487	5.17484	4.9011	4.98136	4.87645	5.18384	5.12	4.79358	4.83452	4.88671	4.87919		-0.0725356	0.00512894	-0.38126	-0.149556	0.1723		-0.0665794	-0.0946432	0.00273189	-0.0528302	0.615059		0.00595625	-0.0997721	0.383992	0.0967254	0.516849	remodeling and spacing factor 1 [Source:HGNC Symbol;Acc:18118]
VPS13D	ENSG00000048707	6.03664	5.81281	5.9174	6.14321	6.13367	6.13706	6.14376	6.01251	6.40295	6.13471	6.05743	6.19343		0.107121	0.1997	0.485551	0.264124	0.0296086		-0.00850728	-0.0762395	0.0563643	-0.00946082	0.929562		-0.115628	-0.27594	-0.429187	-0.273585	0.0932084	vacuolar protein sorting 13 homolog D (S. cerevisiae) [Source:HGNC Symbol;Acc:23595]
CELF2	ENSG00000048740	6.59881	6.63291	6.73778	7.21398	7.29047	6.83638	6.49229	6.38039	6.18957	7.08275	7.01286	6.82666		-0.106525	-0.252524	-0.54821	-0.30242	0.0439872		-0.131229	-0.277612	-0.00971611	-0.139519	0.313417		-0.0247042	-0.0250882	0.538493	0.1629	0.401427	CUGBP, Elav-like family member 2 [Source:HGNC Symbol;Acc:2550]
FAM120A	ENSG00000048828	5.92555	5.93935	5.87219	5.93962	5.89261	5.9543	5.97156	5.98294	5.92718	5.94172	5.97579	5.998		0.0460073	0.0435888	0.054994	0.0481967	0.461192		0.00210778	0.0831775	0.0437035	0.0429963	0.509751		-0.0438995	0.0395887	-0.0112905	-0.00520044	0.954536	family with sequence similarity 120A [Source:HGNC Symbol;Acc:13247]
R3HDM1	ENSG00000048991	4.43113	4.40396	4.43014	4.03482	4.16064	4.34188	4.4307	4.22319	4.69301	4.00735	4.19564	4.37189		-0.000424848	-0.180765	0.262877	0.0272291	0.844363		-0.0274674	0.0349965	0.0300099	0.012513	0.928059		-0.0270425	0.215762	-0.232867	-0.014716	0.940145	R3H domain containing 1 [Source:HGNC Symbol;Acc:9757]
ERCC8	ENSG00000049167	1.23795	1.32993	1.30732	1.11592	0.908995	1.42148	1.63145	1.51021	1.34964	1.24484	1.38149	1.41766		0.393495	0.180282	0.0423177	0.205365	0.137463		0.128914	0.472492	-0.0038185	0.199196	0.148401		-0.264581	0.292211	-0.0461362	-0.00616886	0.973337	excision repair cross-complementing rodent repair deficiency, complementation group 8 [Source:HGNC Symbol;Acc:3439]
H6PD	ENSG00000049239	5.56447	5.46871	5.64493	4.78216	4.32603	4.73873	5.65324	5.56229	5.61551	4.84502	4.63424	4.76626		0.0887722	0.0935799	-0.0294256	0.0509755	0.681643		0.0628559	0.308211	0.0275374	0.132868	0.296504		-0.0259163	0.214631	0.056963	0.0818927	0.64163	hexose-6-phosphate dehydrogenase (glucose 1-dehydrogenase) [Source:HGNC Symbol;Acc:4795]
VAMP3	ENSG00000049245	4.46036	4.47725	4.324	3.64391	3.41022	3.50386	4.33709	4.2411	4.0156	3.70037	3.32721	3.41802		-0.123269	-0.236145	-0.308395	-0.222603	0.0964085		0.0564687	-0.0830115	-0.0858437	-0.0374622	0.76404		0.179738	0.153134	0.222551	0.185141	0.306178	vesicle-associated membrane protein 3 [Source:HGNC Symbol;Acc:12644]
PER3	ENSG00000049246	2.00264	2.14978	2.07834	2.19108	2.52229	2.18624	1.58403	1.92224	1.99717	1.99658	2.04305	2.10152		-0.41861	-0.227546	-0.0811709	-0.242442	0.0820268		-0.194499	-0.479246	-0.0847211	-0.252822	0.0714645		0.224111	-0.2517	-0.00355023	-0.0103799	0.954538	period circadian clock 3 [Source:HGNC Symbol;Acc:8847]
TNFRSF9	ENSG00000049249	-2.21143	-2.09567	-1.83207	3.96478	4.23344	3.88964	-2.09567	-1.71157	-1.64633	4.14485	4.62873	3.90663		0.115756	0.384102	0.185735	0.228531	0.269625		0.180071	0.39529	0.0169918	0.197451	0.336464		0.0643146	0.0111877	-0.168743	-0.0310803	0.912774	tumor necrosis factor receptor superfamily, member 9 [Source:HGNC Symbol;Acc:11924]
RCN1	ENSG00000049449	1.17685	0.995146	0.993534	4.81436	4.43718	4.69266	1.47952	0.468694	1.12375	4.88833	4.92752	4.77087		0.302674	-0.526452	0.130216	-0.0311869	0.886326		0.073965	0.490335	0.0782068	0.214169	0.337511		-0.228709	1.01679	-0.0520095	0.245356	0.433532	reticulocalbin 1, EF-hand calcium binding domain [Source:HGNC Symbol;Acc:9934]
RFC2	ENSG00000049541	2.74781	2.62263	3.02232	3.04296	3.08716	3.16551	2.71034	2.64643	2.9885	2.96678	3.1536	3.08821		-0.0374687	0.0238005	-0.0338122	-0.0158268	0.899652		-0.076177	0.0664325	-0.0773006	-0.029015	0.817349		-0.0387083	0.042632	-0.0434884	-0.0131882	0.940755	replication factor C (activator 1) 2, 40kDa [Source:HGNC Symbol;Acc:9970]
ARID1B	ENSG00000049618	5.97816	5.74812	5.87381	5.92274	5.72214	5.87193	5.99195	5.83112	5.88466	5.85788	5.60985	5.76354		0.0137922	0.0830019	0.0108505	0.0358815	0.721202		-0.0648647	-0.112285	-0.108399	-0.0951827	0.353016		-0.0786569	-0.195286	-0.119249	-0.131064	0.365299	AT rich interactive domain 1B (SWI1-like) [Source:HGNC Symbol;Acc:18040]
CLPTM1L	ENSG00000049656	5.32546	5.4422	5.36881	6.00309	6.20065	6.14816	5.45934	5.34624	5.40532	6.06214	6.1556	6.18383		0.133879	-0.0959662	0.0365128	0.0248087	0.759649		0.0590522	-0.0450471	0.0356762	0.0165604	0.837966		-0.0748273	0.0509191	-0.000836593	-0.00824826	0.942531	CLPTM1-like [Source:HGNC Symbol;Acc:24308]
NEDD4L	ENSG00000049759	0.843251	1.58693	0.488987	2.49732	3.36038	2.66842	0.840708	1.27924	0.523929	2.69791	3.22076	2.65351		-0.00254288	-0.307697	0.0349427	-0.0917656	0.782017		0.200588	-0.139616	-0.0149077	0.0153547	0.963002		0.203131	0.16808	-0.0498504	0.10712	0.819234	neural precursor cell expressed, developmentally down-regulated 4-like, E3 ubiquitin protein ligase [Source:HGNC Symbol;Acc:7728]
FOXP3	ENSG00000049768	1.80549	1.15178	1.24472	2.79687	2.465	2.44931	1.93125	0.98489	1.21231	2.83034	2.89089	2.3712		0.125763	-0.166887	-0.0324066	-0.0245104	0.9268		0.0334676	0.425884	-0.0781041	0.127083	0.635715		-0.0922953	0.592772	-0.0456975	0.151593	0.688994	forkhead box P3 [Source:HGNC Symbol;Acc:6106]
PPP1R3F	ENSG00000049769	2.28785	2.01893	1.7796	1.4947	1.60382	1.25331	2.07633	2.38275	2.10207	1.32917	1.50937	1.17648		-0.211517	0.363825	0.322468	0.158259	0.327286		-0.165524	-0.0944574	-0.0768358	-0.112272	0.481806		0.0459936	-0.458283	-0.399304	-0.270531	0.241457	protein phosphatase 1, regulatory subunit 3F [Source:HGNC Symbol;Acc:14944]
HEXB	ENSG00000049860	5.48764	5.42296	5.42463	4.43301	4.1015	4.30804	5.54354	5.58606	5.43709	4.49522	4.22987	4.37442		0.0558965	0.163103	0.0124657	0.077155	0.466626		0.0622075	0.12837	0.0663848	0.0856539	0.420431		0.00631106	-0.0347332	0.053919	0.00849897	0.954163	hexosaminidase B (beta polypeptide) [Source:HGNC Symbol;Acc:4879]
PTCD2	ENSG00000049883	0.834135	0.88505	1.32427	0.682345	0.417109	1.03579	0.997217	1.11375	0.529873	0.880416	0.853204	1.09103		0.163082	0.228697	-0.7944	-0.134207	0.519633		0.198071	0.436095	0.0552414	0.229802	0.279642		0.0349886	0.207398	0.849641	0.364009	0.229297	pentatricopeptide repeat domain 2 [Source:HGNC Symbol;Acc:25734]
KIAA2022	ENSG00000050030	-1.23272	-0.372264	-0.770681	-2.15752	-1.89436	-3.00785	-0.809245	-0.522158	-0.119634	-1.44867	-1.63064	-3.33866		0.423478	-0.149894	0.651047	0.30821	0.53586		0.708849	0.263716	-0.330816	0.213916	0.665835		0.285371	0.41361	-0.981863	-0.0942939	0.892458	KIAA2022 [Source:HGNC Symbol;Acc:29433]
JKAMP	ENSG00000050130	3.88753	3.70073	3.77679	2.97269	2.78226	2.75418	3.89886	3.76338	3.7791	2.90357	2.67968	2.68644		0.0113216	0.0626499	0.00231148	0.0254277	0.797499		-0.0691225	-0.102583	-0.0677325	-0.0798125	0.427363		-0.0804442	-0.165232	-0.070044	-0.10524	0.458339	JNK1/MAPK8-associated membrane protein [Source:HGNC Symbol;Acc:20184]
ARHGEF5	ENSG00000050327	-0.502024	-0.37153	-0.875645	0.797731	1.53986	0.372267	-0.438286	0.0412434	-0.424913	1.10296	1.32131	0.339771		0.0637377	0.412773	0.450732	0.309081	0.358358		0.305226	-0.218553	-0.0324959	0.0180589	0.956261		0.241488	-0.631327	-0.483228	-0.291022	0.535991	Rho guanine nucleotide exchange factor (GEF) 5 [Source:HGNC Symbol;Acc:13209]
NFE2L3	ENSG00000050344	1.7538	0.560199	0.947913	5.14899	4.62772	4.85896	1.38078	0.794066	1.20977	5.17661	4.80196	4.8051		-0.373019	0.233867	0.261852	0.0409001	0.887377		0.0276177	0.174239	-0.0538559	0.0493335	0.864392		0.400637	-0.0596285	-0.315708	0.00843341	0.983517	nuclear factor, erythroid 2-like 3 [Source:HGNC Symbol;Acc:7783]
MCUR1	ENSG00000050393	2.84392	2.85762	2.71274	2.92211	3.22993	3.03616	3.01133	2.96416	2.75202	2.91922	3.01011	2.81975		0.167407	0.106541	0.039272	0.104407	0.34626		-0.00288758	-0.219825	-0.216412	-0.146375	0.195836		-0.170294	-0.326366	-0.255684	-0.250782	0.123941	mitochondrial calcium uniporter regulator 1 [Source:HGNC Symbol;Acc:21097]
LIMA1	ENSG00000050405	3.28406	3.14665	3.01003	2.8188	2.62143	2.27191	3.28456	2.98943	3.02005	2.71474	2.43325	2.24907		0.000500305	-0.157219	0.0100231	-0.0488987	0.77084		-0.104055	-0.188184	-0.0228336	-0.105024	0.534751		-0.104556	-0.0309647	-0.0328568	-0.0561257	0.812983	LIM domain and actin binding 1 [Source:HGNC Symbol;Acc:24636]
LETMD1	ENSG00000050426	5.32006	5.52866	5.50793	3.28906	3.52306	3.32878	5.41012	5.47472	5.66325	3.35126	3.35355	3.39582		0.0900663	-0.0539368	0.155325	0.0638183	0.529315		0.0622053	-0.169507	0.0670414	-0.0134203	0.893736		-0.0278609	-0.115571	-0.0882841	-0.0772386	0.589336	LETM1 domain containing 1 [Source:HGNC Symbol;Acc:24241]
TNIP3	ENSG00000050730	-1.90966	-1.82464	-2.21463	-0.171474	0.1018	-2.97593	-2.6633	-3.03972	-1.78467	-0.0422718	0.237938	-2.63473		-0.753635	-1.21508	0.429953	-0.51292	0.573065		0.129202	0.136137	0.3412	0.20218	0.823013		0.882837	1.35122	-0.0887539	0.7151	0.578427	TNFAIP3 interacting protein 3 [Source:HGNC Symbol;Acc:19315]
MAPK9	ENSG00000050748	4.62078	4.77164	4.74647	3.63848	3.38244	3.57524	4.60887	4.61167	4.6957	3.52536	3.44744	3.53272		-0.0119072	-0.15997	-0.0507741	-0.0742173	0.403687		-0.113124	0.0650085	-0.0425192	-0.0302115	0.730057		-0.101217	0.224979	0.00825496	0.0440057	0.722348	mitogen-activated protein kinase 9 [Source:HGNC Symbol;Acc:6886]
FAM160A2	ENSG00000051009	3.19071	2.95744	3.26651	3.32417	3.54282	3.1725	3.36962	3.23527	4.09279	3.47899	3.40707	3.14378		0.178908	0.277825	0.826275	0.427669	0.0671334		0.15482	-0.135749	-0.0287203	-0.00321642	0.987997		-0.0240879	-0.413574	-0.854995	-0.430886	0.17444	family with sequence similarity 160, member A2 [Source:HGNC Symbol;Acc:25378]
HERPUD1	ENSG00000051108	6.54149	6.66701	6.52171	6.66491	6.8137	6.61602	6.37602	6.63573	5.95136	6.62477	6.82062	6.72112		-0.165475	-0.031277	-0.570352	-0.255701	0.11958		-0.0401355	0.00691571	0.105103	0.0239611	0.876562		0.125339	0.0381927	0.675455	0.279662	0.217589	homocysteine-inducible, endoplasmic reticulum stress-inducible, ubiquitin-like domain member 1 [Source:HGNC Symbol;Acc:13744]
RAD51	ENSG00000051180	-1.30696	-1.48561	-0.798229	-0.671575	-0.16954	-1.59984	-0.696658	-1.8424	-0.356769	-0.613061	0.0699071	-2.03968		0.610306	-0.356791	0.44146	0.231658	0.691484		0.0585142	0.239447	-0.439845	-0.0472947	0.935177		-0.551792	0.596238	-0.881305	-0.278953	0.735157	RAD51 recombinase [Source:HGNC Symbol;Acc:9817]
PIK3CB	ENSG00000051382	4.33359	4.39733	4.57059	3.68476	3.61583	3.57856	4.27954	4.14603	3.65968	3.63687	3.56285	3.69647		-0.0540532	-0.251295	-0.91091	-0.40542	0.0173817		-0.0478944	-0.0529784	0.117906	0.00567764	0.969063		0.00615881	0.198317	1.02882	0.411097	0.0688312	phosphatidylinositol-4,5-bisphosphate 3-kinase, catalytic subunit beta [Source:HGNC Symbol;Acc:8976]
CYBA	ENSG00000051523	6.3057	5.96784	5.89912	4.82477	4.80681	4.46464	6.03354	6.29871	5.91277	5.01011	4.63493	4.53303		-0.272158	0.330872	0.0136533	0.0241226	0.889242		0.185348	-0.171882	0.0683895	0.0272852	0.874851		0.457506	-0.502755	0.0547362	0.00316259	0.989694	cytochrome b-245, alpha polypeptide [Source:HGNC Symbol;Acc:2577]
THOC3	ENSG00000051596	2.07929	2.08056	1.80503	1.71597	1.73893	1.45084	1.93586	2.15533	2.61524	1.66145	1.12081	1.4302		-0.14343	0.0747626	0.810212	0.247181	0.219321		-0.0545208	-0.618126	-0.0206445	-0.231097	0.248588		0.0889096	-0.692889	-0.830856	-0.478278	0.103086	THO complex 3 [Source:HGNC Symbol;Acc:19072]
HEBP2	ENSG00000051620	4.29902	4.25843	4.34013	2.8568	2.58154	2.55726	4.16577	4.32229	3.95051	2.9625	2.80574	2.62418		-0.133249	0.0638573	-0.389624	-0.153005	0.249142		0.105705	0.224208	0.0669168	0.132277	0.315059		0.238953	0.160351	0.456541	0.285282	0.137652	heme binding protein 2 [Source:HGNC Symbol;Acc:15716]
MPHOSPH9	ENSG00000051825	2.61367	2.35145	2.57759	2.8912	2.80912	3.16239	2.59964	2.22484	2.58349	2.91428	3.15726	3.18009		-0.0140243	-0.126606	0.0058921	-0.0449128	0.753428		0.0230865	0.348136	0.0177007	0.129641	0.373167		0.0371108	0.474742	0.0118086	0.174554	0.395626	M-phase phosphoprotein 9 [Source:HGNC Symbol;Acc:7215]
PLEKHA5	ENSG00000052126	2.42841	2.17326	2.04456	1.26558	1.15975	0.752711	2.50863	2.20696	2.12927	1.31931	1.00615	0.626497		0.0802223	0.0337092	0.084715	0.0662155	0.745002		0.0537327	-0.153591	-0.126214	-0.0753576	0.711498		-0.0264896	-0.187301	-0.210929	-0.141573	0.62413	pleckstrin homology domain containing, family A member 5 [Source:HGNC Symbol;Acc:30036]
SIKE1	ENSG00000052723	3.77844	4.11544	4.10362	3.93333	3.93955	3.93716	3.87909	3.90166	3.4503	3.973	4.12136	4.15469		0.100653	-0.213779	-0.653317	-0.255481	0.0856334		0.0396684	0.181807	0.217527	0.146334	0.300648		-0.0609847	0.395586	0.870844	0.401815	0.0598974	suppressor of IKBKE 1 [Source:HGNC Symbol;Acc:26119]
RRP12	ENSG00000052749	2.54584	2.34281	2.39338	6.41032	6.56617	6.29448	2.67876	2.71853	2.85291	6.45249	6.53567	6.31456		0.132919	0.375717	0.459526	0.322721	0.00914626		0.0421676	-0.0304959	0.0200812	0.0105843	0.918148		-0.0907516	-0.406213	-0.439444	-0.312136	0.0523719	ribosomal RNA processing 12 homolog (S. cerevisiae) [Source:HGNC Symbol;Acc:29100]
FNIP2	ENSG00000052795	3.69805	3.46433	3.61779	3.33283	3.24912	3.22472	3.63206	3.35616	3.53485	3.07246	2.94197	3.13388		-0.0659896	-0.108169	-0.082941	-0.0857	0.401044		-0.260369	-0.307144	-0.090832	-0.219448	0.0483049		-0.194379	-0.198975	-0.007891	-0.133748	0.355916	folliculin interacting protein 2 [Source:HGNC Symbol;Acc:29280]
MSMO1	ENSG00000052802	5.19184	4.91303	4.59797	6.04768	5.65862	5.85483	4.61773	4.26515	2.96786	5.73347	5.32576	5.56652		-0.574115	-0.647877	-1.6301	-0.950699	0.0224747		-0.31421	-0.332858	-0.288301	-0.311789	0.39817		0.259905	0.31502	1.3418	0.638909	0.229707	methylsterol monooxygenase 1 [Source:HGNC Symbol;Acc:10545]
TTC17	ENSG00000052841	5.15926	5.22888	5.04845	4.56538	4.77461	4.66427	5.20386	5.10465	5.39565	4.64846	4.72328	4.6445		0.0445942	-0.124232	0.347192	0.0891848	0.371817		0.0830832	-0.0513245	-0.0197727	0.00399531	0.967423		0.038489	0.0729078	-0.366965	-0.0851894	0.541922	tetratricopeptide repeat domain 17 [Source:HGNC Symbol;Acc:25596]
FOXN3	ENSG00000053254	6.72806	6.7995	6.86933	6.85844	6.13338	6.40795	6.78854	6.56961	6.56268	6.62546	5.9788	6.45528		0.0604784	-0.229883	-0.306657	-0.158687	0.438368		-0.232976	-0.154572	0.0473262	-0.113407	0.576851		-0.293454	0.0753113	0.353984	0.0452801	0.873904	forkhead box N3 [Source:HGNC Symbol;Acc:1928]
AKR7A2	ENSG00000053371	4.04465	3.88634	4.11745	1.65246	1.51113	1.60692	3.97	4.15477	4.13992	1.7771	1.40609	1.65015		-0.0746447	0.268436	0.0224676	0.0720864	0.525641		0.124647	-0.105038	0.0432285	0.0209459	0.852308		0.199292	-0.373474	0.0207609	-0.0511405	0.74832	aldo-keto reductase family 7, member A2 (aflatoxin aldehyde reductase) [Source:HGNC Symbol;Acc:389]
MRTO4	ENSG00000053372	3.9857	4.18625	4.08693	6.35593	6.61207	6.47311	4.02914	4.12714	4.21978	6.36161	6.63199	6.49619		0.043444	-0.0591069	0.132846	0.039061	0.711281		0.00567882	0.0199145	0.0230828	0.0162254	0.877454		-0.0377652	0.0790214	-0.109763	-0.0228357	0.878039	mRNA turnover 4 homolog (S. cerevisiae) [Source:HGNC Symbol;Acc:18477]
USE1	ENSG00000053501	3.76835	4.06708	4.0926	3.93021	4.05365	4.16328	3.98374	4.19803	4.42566	4.00843	4.09477	4.10975		0.215384	0.130947	0.333056	0.226462	0.106369		0.0782247	0.0411146	-0.0535328	0.0219355	0.867081		-0.13716	-0.0898326	-0.386589	-0.204527	0.283796	unconventional SNARE in the ER 1 homolog (S. cerevisiae) [Source:HGNC Symbol;Acc:30882]
AP5M1	ENSG00000053770	4.58384	4.67212	4.59044	4.45266	4.2245	4.43568	4.58564	4.54859	4.45299	4.39967	4.20174	4.48765		0.00179509	-0.12353	-0.137444	-0.086393	0.391654		-0.0529919	-0.0227626	0.0519765	-0.00792598	0.936172		-0.054787	0.100767	0.189421	0.078467	0.578048	adaptor-related protein complex 5, mu 1 subunit [Source:HGNC Symbol;Acc:20192]
ANAPC4	ENSG00000053900	2.95516	3.1374	3.15836	2.95125	2.89933	2.93021	3.38189	3.40081	3.47041	3.1264	3.20565	2.93317		0.426726	0.263414	0.312049	0.334063	0.00385687		0.175143	0.306326	0.00296272	0.161477	0.101577		-0.251584	0.0429119	-0.309086	-0.172586	0.203094	anaphase promoting complex subunit 4 [Source:HGNC Symbol;Acc:19990]
KCNQ1	ENSG00000053918	3.87008	4.01503	3.9632	1.845	2.51133	1.75287	3.85611	3.87054	3.81076	1.64877	1.71244	2.0018		-0.0139714	-0.144493	-0.15244	-0.103635	0.571943		-0.196238	-0.798887	0.248927	-0.248733	0.190852		-0.182267	-0.654393	0.401366	-0.145098	0.575726	potassium voltage-gated channel, KQT-like subfamily, member 1 [Source:HGNC Symbol;Acc:6294]
TRAPPC3	ENSG00000054116	4.53184	4.68305	4.73246	4.35304	4.31344	4.2679	4.67486	4.66223	4.89564	4.38058	4.24942	4.3421		0.143022	-0.0208165	0.163181	0.0951289	0.311667		0.0275386	-0.0640245	0.0742022	0.0125721	0.890843		-0.115484	-0.0432079	-0.0889788	-0.0825568	0.528018	trafficking protein particle complex 3 [Source:HGNC Symbol;Acc:19942]
THRAP3	ENSG00000054118	6.39376	6.16494	6.13046	6.40602	6.31925	6.46003	6.31208	6.12477	6.04265	6.51462	6.45239	6.41963		-0.0816806	-0.0401648	-0.087804	-0.0698831	0.492097		0.108609	0.133147	-0.0403952	0.0671203	0.508979		0.19029	0.173312	0.0474088	0.137003	0.346144	thyroid hormone receptor associated protein 3 [Source:HGNC Symbol;Acc:22964]
PHPT1	ENSG00000054148	4.03438	4.03609	4.05643	4.38765	4.49169	4.88201	4.07283	3.69283	4.09306	4.23919	4.41552	4.82923		0.0384546	-0.343259	0.0366292	-0.0893916	0.623434		-0.148458	-0.0761692	-0.0527848	-0.0924708	0.611675		-0.186913	0.267089	-0.0894141	-0.00307928	0.990399	phosphohistidine phosphatase 1 [Source:HGNC Symbol;Acc:30033]
LY75	ENSG00000054219	2.71324	2.93091	2.95345	2.81085	2.26997	2.64699	2.31231	2.53546	2.43001	2.81482	2.92831	2.58742		-0.40093	-0.395454	-0.523448	-0.439944	0.0131316		0.00396274	0.658336	-0.0595696	0.20091	0.200091		0.404893	1.05379	0.463878	0.640854	0.0112492	lymphocyte antigen 75 [Source:HGNC Symbol;Acc:6729]
ARID4B	ENSG00000054267	5.01292	4.85879	4.9731	5.72528	5.59474	5.71329	5.0832	4.85443	4.98911	5.70793	5.82635	5.66554		0.0702889	-0.00436293	0.0160158	0.0273139	0.760703		-0.0173495	0.231603	-0.0477573	0.0554986	0.539018		-0.0876383	0.235966	-0.0637732	0.0281847	0.823949	AT rich interactive domain 4B (RBP1-like) [Source:HGNC Symbol;Acc:15550]
OPN3	ENSG00000054277	2.39273	2.12942	2.12904	1.49997	0.792519	1.55765	2.32933	2.15767	2.37646	1.7375	1.06899	1.6342		-0.0633993	0.0282505	0.247413	0.0707547	0.75615		0.237528	0.276472	0.0765516	0.196851	0.395278		0.300927	0.248222	-0.170861	0.126096	0.695968	opsin 3 [Source:HGNC Symbol;Acc:14007]
SDCCAG8	ENSG00000054282	2.86318	2.85526	2.9158	1.77074	1.58683	2.07661	3.11674	2.69534	3.23735	1.8984	2.16132	1.907		0.253558	-0.159919	0.321552	0.138397	0.403802		0.127665	0.574491	-0.169608	0.177516	0.289585		-0.125893	0.734411	-0.49116	0.0391192	0.865191	serologically defined colon cancer antigen 8 [Source:HGNC Symbol;Acc:10671]
HHAT	ENSG00000054392	0.834444	1.13875	0.637083	-1.19417	-0.3022	-1.035	0.849819	1.58151	0.967012	0.201001	-0.192576	-0.727464		0.0153753	0.442761	0.329929	0.262688	0.402908		1.39517	0.109625	0.307532	0.604109	0.0721086		1.37979	-0.333136	-0.0223975	0.34142	0.440809	hedgehog acyltransferase [Source:HGNC Symbol;Acc:18270]
KIF1B	ENSG00000054523	3.74057	3.48187	3.42584	3.86916	3.56582	3.40829	3.79307	3.47291	3.92306	4.06137	3.59741	3.46232		0.0525052	-0.00896861	0.497223	0.180253	0.353964		0.192204	0.0315866	0.0540339	0.0926083	0.62838		0.139699	0.0405552	-0.443189	-0.0876449	0.745197	kinesin family member 1B [Source:HGNC Symbol;Acc:16636]
TBC1D22A	ENSG00000054611	4.30556	4.10173	3.99317	4.07302	4.17569	4.11817	4.14254	3.95636	4.13864	3.98478	4.10874	4.04545		-0.163018	-0.14537	0.145468	-0.0543066	0.581402		-0.0882462	-0.0669533	-0.0727211	-0.0759735	0.443861		0.0747716	0.0784169	-0.218189	-0.0216669	0.875508	TBC1 domain family, member 22A [Source:HGNC Symbol;Acc:1309]
SYNE2	ENSG00000054654	7.60605	6.77769	6.70979	7.69536	7.49476	6.74337	7.49572	7.10372	6.85005	7.58601	7.54638	6.77453		-0.110335	0.32603	0.140258	0.118651	0.728868		-0.109351	0.0516211	0.0311576	-0.00885738	0.979292		0.000983797	-0.274408	-0.1091	-0.127508	0.791975	spectrin repeat containing, nuclear envelope 2 [Source:HGNC Symbol;Acc:17084]
FAM168A	ENSG00000054965	5.1587	5.23236	5.15952	3.55279	3.59611	3.55713	5.17369	5.21449	5.36382	3.23493	3.23934	3.46135		0.0149907	-0.017874	0.204307	0.0671411	0.44914		-0.317861	-0.356764	-0.095782	-0.256803	0.0129108		-0.332852	-0.338891	-0.300089	-0.323944	0.0226191	family with sequence similarity 168, member A [Source:HGNC Symbol;Acc:28999]
RELT	ENSG00000054967	2.25834	1.88721	1.84953	3.42631	3.70938	3.2535	2.38421	2.0055	1.93304	3.32822	3.33959	3.01636		0.12587	0.118289	0.0835158	0.109225	0.537465		-0.0980841	-0.369784	-0.237142	-0.235003	0.199304		-0.223954	-0.488073	-0.320658	-0.344228	0.184978	RELT tumor necrosis factor receptor [Source:HGNC Symbol;Acc:13764]
GALC	ENSG00000054983	3.63933	3.43625	3.49937	2.55959	2.51887	2.70919	3.59397	3.35015	3.43625	2.74562	2.85265	2.63753		-0.0453582	-0.0860999	-0.0631204	-0.0648595	0.525222		0.186031	0.333779	-0.0716602	0.149383	0.160224		0.231389	0.419879	-0.0085398	0.214243	0.154959	galactosylceramidase [Source:HGNC Symbol;Acc:4115]
NOP58	ENSG00000055044	4.80212	4.91829	4.78705	6.94005	7.04272	7.10829	5.02397	4.8208	5.43745	6.97494	7.13599	6.95979		0.221849	-0.0974908	0.650396	0.258251	0.0924146		0.0348917	0.0932675	-0.148496	-0.00677885	0.962047		-0.186958	0.190758	-0.798892	-0.26503	0.206903	NOP58 ribonucleoprotein [Source:HGNC Symbol;Acc:29926]
SZRD1	ENSG00000055070	6.67188	6.51693	6.48199	7.00622	6.98478	6.87607	6.62899	6.4928	6.35954	7.0731	6.99218	6.86737		-0.0428919	-0.0241221	-0.122452	-0.0631554	0.525513		0.0668799	0.00739774	-0.0086966	0.0218603	0.824495		0.109772	0.0315199	0.113756	0.0850158	0.545252	SUZ RNA binding domain containing 1 [Source:HGNC Symbol;Acc:30232]
KCNH2	ENSG00000055118	1.06854	0.972008	0.426709	-2.90033	-2.16307	-3.09163	0.910198	1.08111	0.920694	-2.54413	-3.22161	-2.1989		-0.158345	0.109105	0.493985	0.148248	0.627318		0.356204	-1.05854	0.892725	0.0634632	0.83455		0.514549	-1.16764	0.39874	-0.084785	0.843563	potassium voltage-gated channel, subfamily H (eag-related), member 2 [Source:HGNC Symbol;Acc:6251]
CUL1	ENSG00000055130	5.54049	5.46496	5.38523	5.63504	5.60955	5.68505	5.59391	5.43923	5.72569	5.70049	5.67927	5.64217		0.0534188	-0.0257331	0.340458	0.122714	0.179601		0.065454	0.0697131	-0.0428769	0.0307634	0.725223		0.0120351	0.0954462	-0.383334	-0.091951	0.462388	cullin 1 [Source:HGNC Symbol;Acc:2551]
FAM114A2	ENSG00000055147	3.22036	3.38519	3.45207	3.45488	3.28605	3.53452	3.19302	3.50185	3.70597	3.62982	3.68245	3.53265		-0.0273448	0.116668	0.253902	0.114408	0.400128		0.174939	0.396406	-0.00186422	0.189827	0.175325		0.202283	0.279738	-0.255766	0.0754185	0.690764	family with sequence similarity 114, member A2 [Source:HGNC Symbol;Acc:1333]
CYFIP2	ENSG00000055163	8.02145	7.90576	7.92042	6.40601	6.06025	6.47509	7.98364	7.79406	8.03243	6.3114	5.93858	6.27546		-0.0378047	-0.111703	0.112005	-0.0125008	0.927815		-0.0946057	-0.121663	-0.199633	-0.138634	0.326991		-0.056801	-0.00996002	-0.311638	-0.126133	0.522361	cytoplasmic FMR1 interacting protein 2 [Source:HGNC Symbol;Acc:13760]
TAB2	ENSG00000055208	6.58609	6.68359	6.71328	7.40457	7.69718	7.35562	6.56944	6.56649	6.7724	7.31307	7.69625	7.24626		-0.0166452	-0.117102	0.0591168	-0.0248767	0.856976		-0.0914976	-0.000928197	-0.109361	-0.0672623	0.627845		-0.0748523	0.116173	-0.168478	-0.0423856	0.828168	TGF-beta activated kinase 1/MAP3K7 binding protein 2 [Source:HGNC Symbol;Acc:17075]
GINM1	ENSG00000055211	3.75397	3.44022	3.55517	3.15797	3.04769	3.26481	3.53975	3.28146	3.49389	3.16522	3.096	3.17898		-0.214225	-0.158764	-0.0612838	-0.144757	0.198441		0.00725749	0.0483138	-0.0858305	-0.0100864	0.925482		0.221483	0.207077	-0.0245466	0.134671	0.38635	glycoprotein integral membrane 1 [Source:HGNC Symbol;Acc:21074]
EIF2AK2	ENSG00000055332	4.47229	4.40769	4.19345	4.32274	4.22024	4.51778	4.46701	4.16079	4.17853	4.25714	4.17673	4.45212		-0.0052839	-0.246901	-0.014917	-0.089034	0.494434		-0.0656077	-0.0435097	-0.065656	-0.0582578	0.652601		-0.0603238	0.203391	-0.050739	0.0307762	0.865868	eukaryotic translation initiation factor 2-alpha kinase 2 [Source:HGNC Symbol;Acc:9437]
USP36	ENSG00000055483	4.98046	4.73664	4.87436	5.80589	5.947	5.7298	5.01021	4.87379	4.93949	5.73397	5.87451	5.76085		0.0297429	0.137152	0.0651236	0.0773393	0.416862		-0.0719125	-0.0724977	0.031047	-0.0377877	0.687814		-0.101655	-0.209649	-0.0340766	-0.115127	0.393627	ubiquitin specific peptidase 36 [Source:HGNC Symbol;Acc:20062]
KMT2C	ENSG00000055609	5.87501	5.35666	5.59178	6.08713	6.3063	6.10557	5.83847	5.51474	6.1466	5.91463	5.86444	6.08536		-0.0365384	0.158085	0.554829	0.225459	0.215762		-0.172501	-0.44186	-0.0202123	-0.211524	0.243363		-0.135963	-0.599945	-0.575042	-0.436983	0.100083	lysine (K)-specific methyltransferase 2C [Source:HGNC Symbol;Acc:13726]
PUM2	ENSG00000055917	6.75751	6.89256	6.98415	6.30035	6.32404	6.40322	6.81708	6.91226	7.24168	6.29143	6.3155	6.39844		0.0595743	0.0197059	0.257534	0.112271	0.338301		-0.00891552	-0.00853569	-0.00478086	-0.00741069	0.948401		-0.0684898	-0.0282416	-0.262315	-0.119682	0.465979	pumilio RNA-binding family member 2 [Source:HGNC Symbol;Acc:14958]
MRPL43	ENSG00000055950	4.36297	4.24909	4.29479	3.87086	3.77531	3.81105	4.39185	4.40744	4.34128	3.89496	3.71881	3.82362		0.028883	0.158345	0.0464981	0.0779088	0.312274		0.0240939	-0.0564978	0.0125663	-0.00661254	0.92984		-0.00478916	-0.214843	-0.0339319	-0.0845214	0.433382	mitochondrial ribosomal protein L43 [Source:HGNC Symbol;Acc:14517]
C4orf27	ENSG00000056050	2.52672	2.98501	2.77967	2.46052	2.81946	2.89058	2.67134	3.19297	3.16843	2.45874	2.84967	2.82861		0.144614	0.207957	0.388759	0.24711	0.216433		-0.00177415	0.0302096	-0.0619668	-0.0111771	0.953611		-0.146388	-0.177747	-0.450726	-0.258287	0.352579	chromosome 4 open reading frame 27 [Source:HGNC Symbol;Acc:26051]
ZFR	ENSG00000056097	6.09806	5.94141	6.02232	6.33094	6.17302	6.2702	6.02785	5.95508	5.84106	6.39262	6.33797	6.29299		-0.0702079	0.013662	-0.181266	-0.0792708	0.351032		0.0616819	0.164943	0.0227964	0.0831404	0.329063		0.13189	0.151281	0.204063	0.162411	0.186693	zinc finger RNA binding protein [Source:HGNC Symbol;Acc:17277]
ZNF280C	ENSG00000056277	0.510619	0.508441	0.77996	1.51602	2.13507	1.87404	0.904952	0.144129	0.328031	1.47935	1.59771	1.7542		0.394333	-0.364311	-0.451929	-0.140636	0.510932		-0.0366763	-0.537366	-0.119845	-0.231296	0.288337		-0.431009	-0.173055	0.332084	-0.0906602	0.762418	zinc finger protein 280C [Source:HGNC Symbol;Acc:25955]
TRAF1	ENSG00000056558	6.2379	6.29843	6.38685	9.07919	9.44919	9.04999	6.26879	6.25811	5.89681	8.93008	9.24657	8.94766		0.030891	-0.0403132	-0.490045	-0.166489	0.274415		-0.149106	-0.202617	-0.102329	-0.151351	0.317935		-0.179997	-0.162304	0.387716	0.0151385	0.942224	TNF receptor-associated factor 1 [Source:HGNC Symbol;Acc:12031]
RC3H2	ENSG00000056586	4.61355	4.59378	4.51295	5.68041	5.69923	5.65202	4.59468	4.53242	4.51106	5.78968	5.83158	5.76971		-0.0188711	-0.0613653	-0.00189451	-0.027377	0.683828		0.109269	0.132344	0.117686	0.119766	0.0961854		0.12814	0.19371	0.11958	0.147143	0.141825	ring finger and CCCH-type domains 2 [Source:HGNC Symbol;Acc:21461]
TRAF3IP2	ENSG00000056972	3.29231	3.77644	3.33735	1.92052	2.06158	1.71466	3.0249	3.76457	3.68319	2.003	1.83996	1.65467		-0.26741	-0.011874	0.345844	0.0221867	0.91641		0.0824777	-0.221619	-0.0599911	-0.0663775	0.75405		0.349888	-0.209745	-0.405835	-0.0885642	0.767482	TRAF3 interacting protein 2 [Source:HGNC Symbol;Acc:1343]
DCBLD2	ENSG00000057019	0.426422	-0.276151	0.15621	-0.665774	-0.12624	-0.499132	0.178476	-0.10883	0.0464129	-0.22796	-1.20226	-0.171237		-0.247946	0.167321	-0.109797	-0.0634739	0.823567		0.437815	-1.07602	0.327895	-0.103436	0.71693		0.685761	-1.24334	0.437691	-0.0399617	0.920854	discoidin, CUB and LCCL domain containing 2 [Source:HGNC Symbol;Acc:24627]
SOAT1	ENSG00000057252	4.76029	4.69434	4.72511	5.72416	5.97999	6.10781	4.75932	4.62457	4.66868	5.77483	6.02598	6.11076		-0.000968126	-0.069774	-0.056438	-0.0423934	0.720163		0.0506721	0.0459869	0.00294164	0.0332002	0.778777		0.0516402	0.115761	0.0593797	0.0755936	0.652115	sterol O-acyltransferase 1 [Source:HGNC Symbol;Acc:11177]
GDI2	ENSG00000057608	6.92769	6.80305	7.00857	7.15788	6.80654	7.10898	6.96477	6.73298	7.15181	7.14979	6.96608	7.14125		0.0370739	-0.070073	0.143235	0.0367452	0.782664		-0.00809538	0.159542	0.0322696	0.0612388	0.646851		-0.0451693	0.229615	-0.110965	0.0244936	0.896395	GDP dissociation inhibitor 2 [Source:HGNC Symbol;Acc:4227]
PRDM1	ENSG00000057657	4.77728	4.54949	4.24323	5.4772	6.35103	4.8643	4.77159	4.56521	2.99575	5.4018	5.9505	4.86495		-0.00568876	0.0157214	-1.24749	-0.412485	0.427774		-0.0754031	-0.40053	0.000655028	-0.158426	0.757469		-0.0697144	-0.416251	1.24814	0.254059	0.726394	PR domain containing 1, with ZNF domain [Source:HGNC Symbol;Acc:9346]
ATG5	ENSG00000057663	4.5348	4.56855	4.50944	4.42473	4.61732	4.41742	4.48832	4.67353	4.34446	4.4635	4.63557	4.42167		-0.0464815	0.104986	-0.164978	-0.0354911	0.736383		0.038766	0.0182447	0.00425135	0.0204207	0.846116		0.0852475	-0.0867416	0.169229	0.0559118	0.707847	autophagy related 5 [Source:HGNC Symbol;Acc:589]
PITHD1	ENSG00000057757	5.39699	5.28738	5.36287	5.3812	5.52899	5.53527	5.39138	5.33685	5.71519	5.45685	5.28531	5.48435		-0.00560799	0.0494656	0.352317	0.132058	0.253347		0.0756493	-0.243679	-0.0509174	-0.0729825	0.518249		0.0812573	-0.293145	-0.403235	-0.205041	0.212789	PITH (C-terminal proteasome-interacting domain of thioredoxin-like) domain containing 1 [Source:HGNC Symbol;Acc:25022]
MTA3	ENSG00000057935	3.27315	3.41156	3.36004	3.19637	3.49048	3.38856	3.13286	3.06502	3.32082	3.17869	3.25489	3.288		-0.14029	-0.346543	-0.0392183	-0.17535	0.105638		-0.0176791	-0.235594	-0.100562	-0.117945	0.259339		0.122611	0.110949	-0.0613438	0.0574051	0.689459	metastasis associated 1 family, member 3 [Source:HGNC Symbol;Acc:23784]
USP13	ENSG00000058056	2.59115	2.66802	2.53021	1.73501	1.55797	1.79088	2.63442	2.55976	2.38533	1.55117	1.35682	1.70214		0.0432775	-0.108265	-0.144884	-0.0699574	0.539012		-0.183847	-0.201148	-0.0887414	-0.157912	0.181395		-0.227125	-0.0928822	0.056143	-0.0879546	0.58422	ubiquitin specific peptidase 13 (isopeptidase T-3) [Source:HGNC Symbol;Acc:12611]
ATP11B	ENSG00000058063	6.19987	6.30086	6.26447	5.66164	5.65024	5.51438	6.3291	6.33812	6.43724	5.66058	5.5574	5.57292		0.12923	0.037256	0.172769	0.113085	0.15948		-0.00105508	-0.0928409	0.0585434	-0.0117842	0.877385		-0.130285	-0.130097	-0.114226	-0.124869	0.262855	ATPase, class VI, type 11B [Source:HGNC Symbol;Acc:13553]
SEC61A1	ENSG00000058262	7.36158	7.52244	7.28999	7.38398	7.63514	7.54665	7.41031	7.43551	7.39968	7.43586	7.56353	7.56758		0.0487317	-0.0869338	0.109699	0.0238323	0.797952		0.0518767	-0.0716076	0.0209276	0.000398878	0.996576		0.003145	0.0153262	-0.0887715	-0.0234334	0.85861	Sec61 alpha 1 subunit (S. cerevisiae) [Source:HGNC Symbol;Acc:18276]
PPP1R12A	ENSG00000058272	5.00684	4.7492	4.91012	5.27998	5.01642	5.21072	4.72178	4.40346	4.50556	4.74152	4.84651	4.80168		-0.28506	-0.345736	-0.404555	-0.345117	0.0100926		-0.538461	-0.169914	-0.40904	-0.372472	0.00659458		-0.253402	0.175821	-0.00448471	-0.0273549	0.863135	protein phosphatase 1, regulatory subunit 12A [Source:HGNC Symbol;Acc:7618]
CROCC	ENSG00000058453	4.18057	3.83578	3.86046	2.93431	2.49669	2.43942	3.81332	4.06162	3.83667	2.87389	2.83152	2.41359		-0.367252	0.225841	-0.0237922	-0.0550678	0.752777		-0.0604206	0.334825	-0.0258333	0.0828571	0.636628		0.306831	0.108985	-0.00204105	0.137925	0.578998	ciliary rootlet coiled-coil, rootletin [Source:HGNC Symbol;Acc:21299]
POLR3E	ENSG00000058600	3.26438	3.48679	3.4668	5.09513	5.34817	5.12989	3.39719	3.42468	3.1175	5.06806	5.3044	5.1667		0.132808	-0.0621086	-0.349295	-0.0928649	0.443529		-0.0270704	-0.0437723	0.036807	-0.0113452	0.924299		-0.159879	0.0183364	0.386102	0.0815197	0.631202	polymerase (RNA) III (DNA directed) polypeptide E (80kD) [Source:HGNC Symbol;Acc:30347]
ATP2B4	ENSG00000058668	6.3515	6.44405	6.22898	3.90414	3.39526	3.31985	6.45576	6.42419	6.46752	3.90851	3.23533	3.11716		0.104259	-0.0198578	0.23854	0.107647	0.612026		0.00437037	-0.159938	-0.202694	-0.119421	0.574249		-0.0998891	-0.14008	-0.441234	-0.227068	0.452941	ATPase, Ca++ transporting, plasma membrane 4 [Source:HGNC Symbol;Acc:817]
ZC3H11A	ENSG00000058673	6.15042	6.24795	6.13426	5.9212	6.00146	6.00386	6.16669	6.26088	6.24071	5.93938	5.97661	5.93157		0.0162727	0.0129323	0.106444	0.0452162	0.521052		0.0181736	-0.0248462	-0.0722866	-0.0263197	0.706801		0.00190084	-0.0377784	-0.17873	-0.0715359	0.473974	zinc finger CCCH-type containing 11A [Source:HGNC Symbol;Acc:29093]
RIOK2	ENSG00000058729	3.84563	3.87944	4.1213	4.55497	4.67487	4.62918	3.97495	4.05902	4.09286	4.4495	4.55266	4.69886		0.129315	0.179579	-0.0284446	0.0934832	0.358536		-0.105475	-0.12221	0.069686	-0.0526664	0.599624		-0.23479	-0.301789	0.0981307	-0.14615	0.31235	RIO kinase 2 [Source:HGNC Symbol;Acc:18999]
YIPF1	ENSG00000058799	3.00639	2.77907	2.71523	2.72961	2.86497	2.81485	2.78639	2.61641	2.47193	2.73495	2.64632	2.63929		-0.220005	-0.162662	-0.243293	-0.208653	0.0717677		0.00534106	-0.218652	-0.175557	-0.129623	0.239788		0.225346	-0.0559898	0.0677354	0.0790306	0.601909	Yip1 domain family, member 1 [Source:HGNC Symbol;Acc:25231]
NDC1	ENSG00000058804	3.06	3.09815	3.28277	4.12675	4.30987	4.24494	3.156	3.02507	3.50535	4.0826	4.2281	4.28728		0.0960019	-0.0730799	0.222582	0.0818347	0.532226		-0.0441478	-0.0817787	0.0423486	-0.0278593	0.83013		-0.14015	-0.00869873	-0.180234	-0.109694	0.553434	NDC1 transmembrane nucleoporin [Source:HGNC Symbol;Acc:25525]
FLYWCH1	ENSG00000059122	3.96492	3.78081	3.9747	3.11598	2.5832	3.06348	3.79521	4.16182	4.21996	3.13172	2.87018	3.14655		-0.169714	0.381011	0.245257	0.152185	0.371763		0.0157497	0.286978	0.0830628	0.128597	0.447795		0.185463	-0.0940327	-0.162194	-0.0235879	0.920419	FLYWCH-type zinc finger 1 [Source:HGNC Symbol;Acc:25404]
UNKL	ENSG00000059145	1.54344	1.47706	1.82488	3.45615	3.61466	3.38414	1.83955	1.45916	2.03016	3.1843	3.42484	3.43047		0.296106	-0.0178953	0.205281	0.161164	0.317351		-0.271846	-0.189825	0.0463356	-0.138445	0.387243		-0.567952	-0.171929	-0.158946	-0.299609	0.196513	unkempt family zinc finger-like [Source:HGNC Symbol;Acc:14184]
TBXAS1	ENSG00000059377	2.22254	2.7715	2.35154	2.65273	3.62791	3.0284	2.16648	2.75766	2.4547	2.66394	3.59564	3.16662		-0.0560633	-0.0138454	0.103164	0.0110851	0.970625		0.0112054	-0.0322699	0.138219	0.0390515	0.896824		0.0672687	-0.0184245	0.0350552	0.0279665	0.947627	thromboxane A synthase 1 (platelet) [Source:HGNC Symbol;Acc:11609]
PARP12	ENSG00000059378	4.00307	3.03911	3.53595	4.52599	3.88049	4.36256	3.91684	3.1045	3.72576	4.5038	4.23539	4.42556		-0.0862302	0.0653881	0.189806	0.0563214	0.841242		-0.0221918	0.354898	0.0630011	0.131902	0.640528		0.0640384	0.28951	-0.126805	0.0755809	0.849238	poly (ADP-ribose) polymerase family, member 12 [Source:HGNC Symbol;Acc:21919]
ALDH18A1	ENSG00000059573	4.3175	4.43508	4.22424	5.61572	5.90728	5.81028	4.32727	4.48881	4.95035	5.70094	5.79573	5.8108		0.00977135	0.0537261	0.726112	0.263203	0.10625		0.0852279	-0.111545	0.000514099	-0.00860114	0.954925		0.0754565	-0.165272	-0.725598	-0.271804	0.224173	aldehyde dehydrogenase 18 family, member A1 [Source:HGNC Symbol;Acc:9722]
TARBP1	ENSG00000059588	2.88199	2.4465	2.43044	2.66166	2.19274	2.64056	2.75593	2.74804	2.52744	2.54565	2.33824	2.52001		-0.126061	0.301537	0.0970039	0.0908264	0.579745		-0.116013	0.145491	-0.120544	-0.0303555	0.85215		0.0100482	-0.156046	-0.217548	-0.121182	0.601057	TAR (HIV-1) RNA binding protein 1 [Source:HGNC Symbol;Acc:11568]
PET112	ENSG00000059691	2.16697	2.33091	2.13359	2.16513	2.07282	2.67371	2.35313	2.09337	2.84967	2.2301	2.37676	2.48212		0.186161	-0.237531	0.716081	0.22157	0.29487		0.064974	0.303938	-0.191585	0.0591088	0.774187		-0.121187	0.541469	-0.907666	-0.162461	0.579327	PET112 homolog (yeast) [Source:HGNC Symbol;Acc:8849]
MXD1	ENSG00000059728	3.683	3.29916	3.29495	2.61812	2.89596	2.65708	3.44753	3.21984	2.46071	2.43299	2.14292	2.48357		-0.235467	-0.0793137	-0.834239	-0.383006	0.125307		-0.185132	-0.753041	-0.173506	-0.37056	0.13665		0.0503352	-0.673727	0.660733	0.0124469	0.970118	MAX dimerization protein 1 [Source:HGNC Symbol;Acc:6761]
CDK17	ENSG00000059758	4.5273	4.43938	4.67471	5.18447	5.16814	5.05656	4.52181	4.33135	4.24226	5.12919	5.39656	5.18339		-0.00549085	-0.108027	-0.432445	-0.181988	0.116579		-0.0552849	0.228419	0.126829	0.0999878	0.367787		-0.0497941	0.336446	0.559274	0.281976	0.089176	cyclin-dependent kinase 17 [Source:HGNC Symbol;Acc:8750]
DNAJC25	ENSG00000059769	0.188516	0.660298	0.621912	1.63549	1.99044	1.79663	0.790274	0.424442	0.407602	1.54517	2.11509	1.90679		0.601758	-0.235856	-0.21431	0.0505306	0.788751		-0.0903236	0.124648	0.110166	0.0481634	0.798396		-0.692082	0.360504	0.324476	-0.00236719	0.992905	DnaJ (Hsp40) homolog, subfamily C , member 25 [Source:HGNC Symbol;Acc:34187]
SLC2A3	ENSG00000059804	7.03248	6.93785	6.69954	6.10198	6.44096	5.72308	7.00618	6.88421	5.94601	6.17279	6.25365	5.85692		-0.0263019	-0.0536392	-0.753528	-0.277823	0.332025		0.0708068	-0.187309	0.133846	0.00578153	0.983497		0.0971087	-0.133669	0.887375	0.283605	0.478792	solute carrier family 2 (facilitated glucose transporter), member 3 [Source:HGNC Symbol;Acc:11007]
PSD	ENSG00000059915	2.57579	2.79565	2.56817	1.45801	1.68212	2.04553	2.40931	2.4226	2.51755	1.30452	1.53784	1.96903		-0.16648	-0.373048	-0.0506212	-0.196716	0.301346		-0.153493	-0.144274	-0.0765038	-0.124757	0.505274		0.0129867	0.228774	-0.0258827	0.0719593	0.783841	pleckstrin and Sec7 domain containing [Source:HGNC Symbol;Acc:9507]
CTDP1	ENSG00000060069	4.3234	4.36233	4.23333	4.75535	4.65986	4.54371	4.27051	4.31689	4.45475	4.68589	4.78352	4.64878		-0.0528943	-0.0454458	0.221419	0.0410263	0.642175		-0.0694595	0.123665	0.105071	0.0530922	0.549105		-0.0165653	0.169111	-0.116348	0.0120659	0.92261	CTD (carboxy-terminal domain, RNA polymerase II, polypeptide A) phosphatase, subunit 1 [Source:HGNC Symbol;Acc:2498]
YBX3	ENSG00000060138	0.317826	1.60303	1.98345	3.33249	3.9672	4.15291	0.593551	1.63983	2.20849	3.04424	4.06714	4.06978		0.275725	0.036801	0.225046	0.17919	0.733658		-0.288251	0.0999346	-0.0831349	-0.0904836	0.86328		-0.563975	0.0631336	-0.30818	-0.269674	0.717386	Y box binding protein 3 [Source:HGNC Symbol;Acc:2428]
WNK1	ENSG00000060237	7.71969	7.42212	7.39056	7.87506	8.07055	7.86805	7.69718	7.54585	7.76588	7.86347	7.77306	7.75908		-0.0225101	0.123735	0.375318	0.158848	0.170774		-0.0115964	-0.297498	-0.108967	-0.139354	0.224582		0.0109137	-0.421232	-0.484285	-0.298201	0.0784436	WNK lysine deficient protein kinase 1 [Source:HGNC Symbol;Acc:14540]
CCAR1	ENSG00000060339	3.42426	3.33487	3.33903	4.83746	4.61749	4.83714	3.46142	3.30852	3.30037	4.85631	5.05599	4.8395		0.0371612	-0.0263518	-0.0386615	-0.00928403	0.923461		0.0188488	0.438497	0.00236711	0.153237	0.134682		-0.0183124	0.464848	0.0410286	0.162522	0.250399	cell division cycle and apoptosis regulator 1 [Source:HGNC Symbol;Acc:24236]
OGFR	ENSG00000060491	5.57463	5.19331	5.18777	6.59145	6.44854	6.52203	5.36329	5.14696	5.54937	6.5264	6.54843	6.53755		-0.211331	-0.0463491	0.361603	0.0346408	0.7893		-0.0650437	0.0998976	0.0155163	0.0167901	0.896803		0.146287	0.146247	-0.346086	-0.0178507	0.92231	opioid growth factor receptor [Source:HGNC Symbol;Acc:15768]
GNA15	ENSG00000060558	0.0706654	0.140632	-0.189301	2.22012	3.02572	2.33253	0.0842098	0.223966	-0.170579	1.98493	2.9461	2.0249		0.0135444	0.0833341	0.0187221	0.0385335	0.892041		-0.235185	-0.0796194	-0.307626	-0.207477	0.470686		-0.24873	-0.162953	-0.326348	-0.246011	0.543721	guanine nucleotide binding protein (G protein), alpha 15 (Gq class) [Source:HGNC Symbol;Acc:4383]
PIGV	ENSG00000060642	2.09342	2.13061	2.03147	3.14011	2.93871	2.82943	2.36617	2.18566	2.18324	3.07641	2.8746	2.80893		0.272748	0.0550505	0.151772	0.159857	0.158803		-0.0636955	-0.0641112	-0.0204921	-0.0494329	0.648039		-0.336443	-0.119162	-0.172264	-0.20929	0.189004	phosphatidylinositol glycan anchor biosynthesis, class V [Source:HGNC Symbol;Acc:26031]
SNRNP40	ENSG00000060688	4.28154	4.04371	3.95652	4.52309	4.67853	4.7202	4.19912	4.17329	4.53843	4.64944	4.46545	4.62847		-0.0824265	0.129579	0.581905	0.209686	0.121404		0.126342	-0.213075	-0.0917329	-0.0594886	0.64168		0.208768	-0.342653	-0.673638	-0.269174	0.155509	small nuclear ribonucleoprotein 40kDa (U5) [Source:HGNC Symbol;Acc:30857]
QSER1	ENSG00000060749	2.74049	2.81113	2.88995	2.95677	3.0773	3.16243	2.76624	2.7615	2.41185	2.86899	2.86247	3.22779		0.0257479	-0.0496341	-0.4781	-0.167329	0.225009		-0.0877715	-0.214833	0.0653669	-0.0790794	0.554876		-0.113519	-0.165199	0.543467	0.0882493	0.640136	glutamine and serine rich 1 [Source:HGNC Symbol;Acc:26154]
MPC1	ENSG00000060762	3.99949	3.93017	3.91462	2.74886	2.87859	2.6775	4.0329	4.01995	4.02692	2.84408	2.74034	2.87325		0.0334117	0.0897765	0.112295	0.0784945	0.32355		0.0952116	-0.138255	0.195746	0.0509009	0.516064		0.0617999	-0.228032	0.0834509	-0.0275936	0.801616	mitochondrial pyruvate carrier 1 [Source:HGNC Symbol;Acc:21606]
ACAA1	ENSG00000060971	3.7787	3.94497	3.76135	2.62868	2.90769	2.85335	3.78598	3.99285	3.75911	2.61744	2.88443	2.73435		0.00727792	0.0478817	-0.00224616	0.0176378	0.876172		-0.0112476	-0.0232588	-0.119	-0.0511688	0.65272		-0.0185255	-0.0711404	-0.116754	-0.0688066	0.668593	acetyl-CoA acyltransferase 1 [Source:HGNC Symbol;Acc:82]
BCAT1	ENSG00000060982	-1.39349	0.311487	-0.0668456	1.99837	3.0285	3.97961	-1.50132	-0.0269712	0.0756901	2.02892	3.60657	4.19063		-0.107836	-0.338458	0.142536	-0.101253	0.889524		0.0305532	0.578069	0.211018	0.273213	0.70866		0.138389	0.916527	0.0684822	0.374466	0.717194	branched chain amino-acid transaminase 1, cytosolic [Source:HGNC Symbol;Acc:976]
HDAC7	ENSG00000061273	3.8928	4.11063	4.13515	5.5247	5.03692	5.35112	4.02649	4.07675	4.14963	5.43805	5.28571	5.35651		0.133686	-0.0338826	0.0144885	0.0380973	0.76279		-0.0866458	0.248786	0.00538383	0.0558412	0.659059		-0.220332	0.282668	-0.00910468	0.0177439	0.920656	histone deacetylase 7 [Source:HGNC Symbol;Acc:14067]
LZTS1	ENSG00000061337	-0.672698	-0.133599	-1.01095	0.87313	1.59591	1.14105	-1.13859	-0.413719	-0.576121	1.10551	1.79452	1.36745		-0.465896	-0.280119	0.434825	-0.10373	0.724218		0.232384	0.198611	0.226398	0.219131	0.460928		0.69828	0.47873	-0.208427	0.322861	0.442924	leucine zipper, putative tumor suppressor 1 [Source:HGNC Symbol;Acc:13861]
NCKAP1	ENSG00000061676	2.18549	2.64543	2.31662	2.48943	2.57477	2.19623	2.44324	2.48995	2.29942	2.50156	2.57475	2.3464		0.257744	-0.155483	-0.0172044	0.028352	0.841537		0.0121334	-1.89353e-05	0.150163	0.0540924	0.70364		-0.245611	0.155465	0.167367	0.0257404	0.897812	NCK-associated protein 1 [Source:HGNC Symbol;Acc:7666]
MRPS35	ENSG00000061794	4.16446	4.04543	4.22151	4.59793	4.62511	4.68384	4.00695	4.2537	4.52933	4.66387	4.62754	4.70204		-0.157508	0.208277	0.30781	0.119527	0.334693		0.06594	0.00242077	0.0181951	0.028852	0.811727		0.223448	-0.205856	-0.289615	-0.0906747	0.598649	mitochondrial ribosomal protein S35 [Source:HGNC Symbol;Acc:16635]
SFSWAP	ENSG00000061936	4.63651	4.66586	4.70045	4.14676	4.25067	4.05519	4.56727	4.6036	4.3528	4.12039	4.27398	4.1793		-0.0692409	-0.0622577	-0.347643	-0.159714	0.104824		-0.0263696	0.0233106	0.124109	0.0403499	0.662176		0.0428712	0.0855683	0.471752	0.200064	0.145311	splicing factor, suppressor of white-apricot homolog (Drosophila) [Source:HGNC Symbol;Acc:10790]
TNK2	ENSG00000061938	5.11188	5.00575	4.95805	3.39023	3.01468	3.42396	5.02092	4.98049	4.76686	3.48161	3.12631	3.27492		-0.0909576	-0.0252581	-0.191195	-0.10247	0.458655		0.091382	0.111634	-0.149035	0.0179935	0.895041		0.18234	0.136892	0.0421601	0.120464	0.536123	tyrosine kinase, non-receptor, 2 [Source:HGNC Symbol;Acc:19297]
MON2	ENSG00000061987	4.30366	4.3563	4.29425	3.9738	4.12662	4.10364	4.31333	4.36115	4.41586	4.02129	4.10883	4.0578		0.00967402	0.00485085	0.121606	0.0453769	0.538438		0.0474858	-0.0177953	-0.0458395	-0.00538301	0.941263		0.0378118	-0.0226461	-0.167445	-0.0507599	0.625294	MON2 homolog (S. cerevisiae) [Source:HGNC Symbol;Acc:29177]
GPBP1	ENSG00000062194	6.1405	6.12931	6.09948	6.50548	6.3531	6.4109	6.09973	6.10506	6.15613	6.56838	6.51418	6.3912		-0.0407731	-0.0242415	0.0566534	-0.00278708	0.97072		0.0628992	0.161081	-0.0196922	0.0680959	0.379352		0.103672	0.185322	-0.0763456	0.070883	0.513821	GC-rich promoter binding protein 1 [Source:HGNC Symbol;Acc:29520]
DGAT2	ENSG00000062282	-1.88141	-1.57368	-1.55912	1.29248	1.72964	1.51569	-1.92547	-2.19755	-1.39754	1.40678	2.13253	1.6947		-0.0440593	-0.623874	0.161588	-0.168782	0.48189		0.114296	0.40289	0.179011	0.232066	0.338848		0.158355	1.02676	0.0174236	0.400848	0.247924	diacylglycerol O-acyltransferase 2 [Source:HGNC Symbol;Acc:16940]
ZNF112	ENSG00000062370	0.374879	-0.181595	0.0268573	-0.140316	-0.619701	-0.484665	0.0604781	-0.245026	0.445763	0.217862	-0.0373432	-0.0190399		-0.314401	-0.0634311	0.418905	0.0136911	0.94697		0.358178	0.582358	0.465625	0.468721	0.0414463		0.67258	0.645789	0.0467197	0.45503	0.139785	zinc finger protein 112 [Source:HGNC Symbol;Acc:12892]
CS	ENSG00000062485	5.9639	6.24292	6.17604	6.55472	6.63152	6.60434	6.05486	6.18822	6.2038	6.75388	6.69219	6.67445		0.0909644	-0.054701	0.0277687	0.021344	0.810759		0.199162	0.0606662	0.0701158	0.109981	0.233695		0.108197	0.115367	0.0423471	0.0886372	0.486786	citrate synthase [Source:HGNC Symbol;Acc:2422]
MRPS24	ENSG00000062582	4.02765	4.03718	4.0191	4.30061	4.48607	4.28543	4.07081	4.03895	4.30056	4.29682	4.43686	4.37775		0.0431598	0.00176359	0.281453	0.108792	0.262929		-0.00379146	-0.0492122	0.0923214	0.0131059	0.889249		-0.0469513	-0.0509758	-0.189132	-0.0956863	0.477719	mitochondrial ribosomal protein S24 [Source:HGNC Symbol;Acc:14510]
ELMO2	ENSG00000062598	4.38125	4.54209	4.34839	4.55074	4.28147	4.52072	4.31989	4.31113	4.46676	4.59938	4.52681	4.42735		-0.061361	-0.230953	0.118373	-0.0579806	0.569067		0.0486415	0.245344	-0.0933732	0.0668708	0.512494		0.110002	0.476298	-0.211746	0.124851	0.39099	engulfment and cell motility 2 [Source:HGNC Symbol;Acc:17233]
WAPAL	ENSG00000062650	5.94449	5.84973	5.93861	5.80617	5.82427	5.93645	5.94283	5.88051	5.92358	5.79411	5.89723	5.89979		-0.00165317	0.0307823	-0.0150272	0.00470063	0.948682		-0.0120562	0.0729514	-0.0366595	0.00807857	0.911941		-0.010403	0.0421691	-0.0216323	0.00337794	0.973908	wings apart-like homolog (Drosophila) [Source:HGNC Symbol;Acc:23293]
VMP1	ENSG00000062716	4.86114	4.76896	4.5471	5.13858	5.54321	5.1974	4.9809	4.72246	4.83832	5.22637	5.16573	5.13128		0.119766	-0.0464917	0.291226	0.1215	0.354339		0.0877848	-0.37748	-0.0661241	-0.118606	0.365435		-0.0319816	-0.330988	-0.35735	-0.240107	0.204455	vacuole membrane protein 1 [Source:HGNC Symbol;Acc:29559]
APPBP2	ENSG00000062725	4.11113	4.22461	4.35696	3.91487	3.93452	3.98594	4.1214	4.32629	3.79318	3.86426	3.9703	4.04252		0.0102736	0.101682	-0.563786	-0.15061	0.263506		-0.0506102	0.0357787	0.0565812	0.0139166	0.91503		-0.0608838	-0.0659038	0.620367	0.164526	0.381725	amyloid beta precursor protein (cytoplasmic tail) binding protein 2 [Source:HGNC Symbol;Acc:622]
POLD1	ENSG00000062822	3.22339	3.28927	3.38593	3.36637	3.50208	3.32505	3.2773	3.54236	3.51711	3.24926	3.69538	3.40801		0.0539151	0.253094	0.131185	0.146065	0.260116		-0.117105	0.193301	0.0829642	0.0530534	0.6739		-0.17102	-0.0597929	-0.0482204	-0.0930112	0.602788	polymerase (DNA directed), delta 1, catalytic subunit [Source:HGNC Symbol;Acc:9175]
EIF4B	ENSG00000063046	9.16358	9.57644	9.3694	8.54109	8.77282	8.7107	9.2062	9.50721	9.50721	8.49095	8.56289	8.68463		0.042621	-0.0692302	0.137806	0.0370656	0.776612		-0.0501451	-0.209933	-0.0260738	-0.0953839	0.470357		-0.0927661	-0.140703	-0.16388	-0.13245	0.478228	eukaryotic translation initiation factor 4B [Source:HGNC Symbol;Acc:3285]
SLC6A16	ENSG00000063127	0.116003	-0.522878	-0.0488584	-2.24904	-2.00138	-2.13653	-0.158825	-0.446655	-0.483174	-1.59693	-2.01574	-2.12604		-0.274828	0.0762235	-0.434316	-0.210973	0.281211		0.6521	-0.0143604	0.0104859	0.216075	0.270411		0.926928	-0.0905839	0.444802	0.427049	0.13393	solute carrier family 6, member 16 [Source:HGNC Symbol;Acc:13622]
GLTSCR1	ENSG00000063169	3.88421	3.44568	3.80082	3.11424	3.14855	2.78563	3.59706	3.7889	3.4867	3.13037	2.99876	3.07378		-0.287148	0.343227	-0.314112	-0.086011	0.551645		0.0161233	-0.149791	0.288155	0.0514958	0.719973		0.303271	-0.493018	0.602267	0.137507	0.502039	glioma tumor suppressor candidate region gene 1 [Source:HGNC Symbol;Acc:4332]
SPHK2	ENSG00000063176	3.58999	3.30448	3.51514	3.27013	3.28374	3.20942	3.29761	3.48355	3.30859	3.35121	3.28404	3.3076		-0.292378	0.179069	-0.206548	-0.106619	0.263584		0.0810765	0.000298479	0.0981758	0.0598503	0.521247		0.373455	-0.178771	0.304724	0.166469	0.22017	sphingosine kinase 2 [Source:HGNC Symbol;Acc:18859]
RPL18	ENSG00000063177	9.59603	9.68758	9.66353	9.35336	9.45163	9.43967	9.59603	9.65636	9.64102	9.31532	9.29226	9.43034		0	-0.0312158	-0.0225119	-0.0179092	0.80439		-0.0380427	-0.159363	-0.009327	-0.0689108	0.350715		-0.0380427	-0.128147	0.0131849	-0.0510016	0.619643	ribosomal protein L18 [Source:HGNC Symbol;Acc:10310]
CA11	ENSG00000063180	3.92147	4.02519	4.1278	2.67955	2.86657	2.97504	3.97576	3.98814	4.07419	2.62352	2.90743	3.01627		0.0542854	-0.0370469	-0.0536161	-0.0121259	0.919127		-0.0560369	0.0408671	0.0412259	0.00868538	0.942018		-0.110322	0.077914	0.094842	0.0208113	0.901946	carbonic anhydrase XI [Source:HGNC Symbol;Acc:1370]
ISOC2	ENSG00000063241	1.91019	1.72779	2.16564	2.96885	3.43115	3.12564	1.6924	1.95955	2.29724	3.06714	3.4687	3.30045		-0.217791	0.231763	0.131597	0.048523	0.799217		0.0982881	0.0375533	0.174813	0.103551	0.58943		0.316079	-0.19421	0.0432156	0.0550283	0.83828	isochorismatase domain containing 2 [Source:HGNC Symbol;Acc:26278]
U2AF2	ENSG00000063244	6.96665	7.07727	7.02337	7.32248	7.54091	7.34033	6.89729	7.05365	6.98383	7.3157	7.38126	7.38838		-0.0693555	-0.0236293	-0.039543	-0.0441759	0.603596		-0.00677879	-0.159654	0.04805	-0.039461	0.642316		0.0625767	-0.136025	0.0875931	0.00471493	0.968525	U2 small nuclear RNA auxiliary factor 2 [Source:HGNC Symbol;Acc:23156]
EPN1	ENSG00000063245	4.42772	4.28142	4.50606	4.3866	4.24602	4.07307	4.2711	4.51162	4.45083	4.37495	4.29428	4.09932		-0.156616	0.230195	-0.0552373	0.00611387	0.958433		-0.0116436	0.0482596	0.0262516	0.0209559	0.858322		0.144972	-0.181935	0.0814889	0.014842	0.92872	epsin 1 [Source:HGNC Symbol;Acc:21604]
MED29	ENSG00000063322	5.09755	5.15325	5.23074	4.77453	4.61062	4.87073	5.20725	5.1189	5.4411	4.74284	4.74604	4.89618		0.109699	-0.0343458	0.210364	0.095239	0.384144		-0.0316869	0.135415	0.0254429	0.043057	0.689459		-0.141386	0.169761	-0.184921	-0.0521821	0.731744	mediator complex subunit 29 [Source:HGNC Symbol;Acc:23074]
AHRR	ENSG00000063438	1.06646	1.71943	0.335369	2.12924	2.53581	2.45712	0.936645	1.39966	0.432136	2.42235	3.08671	2.48019		-0.129814	-0.319774	0.0967668	-0.117607	0.742514		0.293104	0.550901	0.0230648	0.289023	0.425771		0.422918	0.870675	-0.073702	0.40663	0.428088	aryl-hydrocarbon receptor repressor [Source:HGNC Symbol;Acc:346]
ZNF275	ENSG00000063587	3.46343	3.41558	3.45565	3.82842	3.87328	3.80087	3.54386	3.57736	3.6203	3.88692	3.98848	3.89302		0.0804317	0.161782	0.164654	0.135622	0.065658		0.0584941	0.115199	0.0921577	0.088617	0.206957		-0.0219376	-0.0465825	-0.0724958	-0.0470053	0.6239	zinc finger protein 275 [Source:HGNC Symbol;Acc:13069]
MTMR1	ENSG00000063601	3.6755	3.55182	3.5822	4.62779	4.5777	4.71688	3.53745	3.42275	3.8025	4.54196	4.59258	4.64092		-0.138051	-0.129067	0.220305	-0.0156043	0.878789		-0.085828	0.0148767	-0.0759573	-0.0489695	0.634012		0.0522227	0.143944	-0.296262	-0.0333652	0.817781	myotubularin related protein 1 [Source:HGNC Symbol;Acc:7449]
GPC1	ENSG00000063660	1.03333	1.32908	0.414836	1.13332	1.71192	0.883089	1.25413	1.22129	0.660228	1.3441	1.55333	1.03661		0.2208	-0.107791	0.245392	0.119467	0.680513		0.210777	-0.158588	0.153522	0.0685704	0.812634		-0.0100229	-0.0507969	-0.0918704	-0.0508967	0.900891	glypican 1 [Source:HGNC Symbol;Acc:4449]
ADCK1	ENSG00000063761	0.881011	0.808892	0.964011	1.52854	1.31914	2.05962	1.20977	0.76218	1.05479	1.50561	1.73128	2.10221		0.328757	-0.0467126	0.0907841	0.124276	0.558296		-0.0229383	0.41214	0.04259	0.143931	0.499071		-0.351695	0.458853	-0.0481941	0.0196545	0.947349	aarF domain containing kinase 1 [Source:HGNC Symbol;Acc:19038]
HAGH	ENSG00000063854	3.58675	3.57933	3.39259	2.8041	2.43106	2.50925	3.59741	3.68152	3.28741	2.91116	2.61152	2.36989		0.0106588	0.102182	-0.10518	0.00255336	0.987547		0.107059	0.180462	-0.139365	0.0493852	0.763273		0.0964	0.0782799	-0.0341844	0.0468318	0.839746	hydroxyacylglutathione hydrolase [Source:HGNC Symbol;Acc:4805]
RNF4	ENSG00000063978	5.72691	5.67832	5.76005	6.08205	6.03135	5.95753	5.62495	5.66136	5.42723	6.07439	6.10545	6.046		-0.101962	-0.016957	-0.332828	-0.150582	0.0884155		-0.00766	0.0740964	0.0884733	0.0516366	0.532402		0.0943024	0.0910534	0.421301	0.202219	0.103351	ring finger protein 4 [Source:HGNC Symbol;Acc:10067]
CASP8	ENSG00000064012	5.61147	5.66048	5.73189	5.36233	5.39218	5.55384	5.5311	5.53626	5.65133	5.27559	5.34504	5.59817		-0.0803771	-0.124216	-0.0805641	-0.0950525	0.357436		-0.0867364	-0.0471346	0.0443214	-0.0298499	0.768192		-0.00635932	0.0770816	0.124885	0.0652026	0.649935	caspase 8, apoptosis-related cysteine peptidase [Source:HGNC Symbol;Acc:1509]
ASUN	ENSG00000064102	2.49421	2.35753	2.27261	3.75636	3.97031	4.14398	2.26004	2.42542	3.31014	3.7219	3.91348	3.88287		-0.234175	0.0678969	1.03754	0.290419	0.237057		-0.0344605	-0.0568348	-0.261113	-0.117469	0.622111		0.199714	-0.124732	-1.29865	-0.407889	0.240078	asunder spermatogenesis regulator [Source:HGNC Symbol;Acc:20174]
TM7SF3	ENSG00000064115	3.89536	3.85326	3.9225	2.56453	1.88203	2.72187	3.76253	3.92284	4.30052	2.53849	2.22032	2.66057		-0.132828	0.0695828	0.378022	0.104926	0.63754		-0.026042	0.338292	-0.0613092	0.0836469	0.70664		0.106786	0.268709	-0.439332	-0.0212789	0.945832	transmembrane 7 superfamily member 3 [Source:HGNC Symbol;Acc:23049]
SPA17	ENSG00000064199	0.315995	-0.347137	-0.330925	-1.50366	-1.42979	-1.46096	0.406707	-0.228828	0.428733	-1.28386	-0.871649	-1.50366		0.0907119	0.118309	0.759658	0.322893	0.195826		0.219809	0.558145	-0.0427051	0.245083	0.317614		0.129097	0.439835	-0.802363	-0.0778102	0.81815	sperm autoantigenic protein 17 [Source:HGNC Symbol;Acc:11210]
TSPAN32	ENSG00000064201	1.24715	0.960525	1.14098	-1.50086	-1.21204	-1.41919	1.35354	0.63472	0.9487	-2.20648	-1.22614	-1.69383		0.106385	-0.325805	-0.192283	-0.137234	0.580759		-0.70562	-0.0141088	-0.27464	-0.331456	0.197894		-0.812005	0.311697	-0.0823564	-0.194222	0.580485	tetraspanin 32 [Source:HGNC Symbol;Acc:13410]
CDON	ENSG00000064309	0.814903	0.699418	0.739814	0.638022	0.893542	0.70844	0.720512	1.0064	0.63845	0.694229	0.67198	0.51865		-0.0943912	0.306985	-0.101364	0.0370766	0.744927		0.0562069	-0.221563	-0.18979	-0.118382	0.310493		0.150598	-0.528547	-0.088426	-0.155458	0.344618	cell adhesion associated, oncogene regulated [Source:HGNC Symbol;Acc:17104]
TAF2	ENSG00000064313	3.32547	3.09396	3.10986	4.13417	4.24461	4.09716	3.17634	3.25182	3.17881	4.1152	4.18537	4.12856		-0.149131	0.157862	0.0689473	0.0258927	0.760539		-0.0189752	-0.0592376	0.0313965	-0.0156054	0.854041		0.130156	-0.2171	-0.0375508	-0.0414982	0.729974	TAF2 RNA polymerase II, TATA box binding protein (TBP)-associated factor, 150kDa [Source:HGNC Symbol;Acc:11536]
HIPK2	ENSG00000064393	5.43206	5.38894	5.77628	6.05023	6.10741	6.44854	5.27964	5.47877	5.76811	6.06667	6.24653	6.63626		-0.15242	0.0898365	-0.00817016	-0.0235846	0.901551		0.0164346	0.139112	0.18772	0.114422	0.551891		0.168855	0.0492755	0.195891	0.138007	0.611006	homeodomain interacting protein kinase 2 [Source:HGNC Symbol;Acc:14402]
TNPO3	ENSG00000064419	4.79478	4.44178	4.4569	5.13804	5.292	5.25224	4.70624	4.5547	4.59604	5.24567	5.25076	5.19284		-0.0885393	0.112922	0.139145	0.0545092	0.605625		0.107625	-0.0412332	-0.0594013	0.00233006	0.98227		0.196164	-0.154155	-0.198546	-0.0521791	0.725747	transportin 3 [Source:HGNC Symbol;Acc:17103]
RFXANK	ENSG00000064490	4.06017	4.07612	4.21738	3.57827	3.63892	3.7611	3.94175	4.11069	4.24688	3.57541	3.66201	3.80033		-0.118416	0.0345741	0.0295053	-0.0181122	0.862101		-0.00285312	0.0230861	0.039221	0.019818	0.849286		0.115563	-0.011488	0.00971572	0.0379302	0.797195	regulatory factor X-associated ankyrin-containing protein [Source:HGNC Symbol;Acc:9987]
TMEM161A	ENSG00000064545	2.53694	2.57253	2.60461	2.61811	2.75571	2.70854	2.58855	2.72739	2.69688	2.69088	2.64978	2.67542		0.0516071	0.154858	0.0922705	0.0995786	0.188562		0.0727663	-0.105931	-0.0331224	-0.0220959	0.760762		0.0211592	-0.26079	-0.125393	-0.121674	0.250812	transmembrane protein 161A [Source:HGNC Symbol;Acc:26020]
LPAR2	ENSG00000064547	3.40159	3.49552	3.3297	3.01649	3.35016	3.21068	3.51005	3.50076	3.27807	3.04565	2.92885	3.23833		0.10846	0.00523944	-0.0516343	0.0206883	0.862337		0.0291619	-0.42131	0.0276454	-0.121501	0.320505		-0.0792981	-0.42655	0.0792798	-0.142189	0.407374	lysophosphatidic acid receptor 2 [Source:HGNC Symbol;Acc:3168]
CTSA	ENSG00000064601	6.08165	5.76027	5.57715	4.92974	4.72186	4.89558	5.99425	5.7218	5.49638	4.88753	4.46311	4.71286		-0.0874045	-0.0384724	-0.0807685	-0.0688818	0.688276		-0.0422095	-0.258747	-0.182725	-0.161227	0.356315		0.045195	-0.220274	-0.101956	-0.0923451	0.703589	cathepsin A [Source:HGNC Symbol;Acc:9251]
SUGP2	ENSG00000064607	3.74957	3.95468	4.00181	3.89748	3.85676	3.81299	3.94124	3.75045	3.83116	3.74661	3.90051	3.96257		0.191665	-0.204224	-0.170648	-0.0610691	0.531232		-0.150873	0.0437463	0.14958	0.0141512	0.883541		-0.342538	0.24797	0.320228	0.0752202	0.584621	SURP and G patch domain containing 2 [Source:HGNC Symbol;Acc:18641]
SLC12A2	ENSG00000064651	3.11056	2.89483	2.86815	3.80174	4.0774	3.67357	2.77783	3.00843	2.99926	3.73539	3.72838	3.62935		-0.33273	0.113595	0.131111	-0.0293412	0.809605		-0.066343	-0.349025	-0.0442232	-0.153197	0.225293		0.266387	-0.46262	-0.175334	-0.123856	0.477147	solute carrier family 12 (sodium/potassium/chloride transporter), member 2 [Source:HGNC Symbol;Acc:10911]
SNX24	ENSG00000064652	-0.527568	-0.208413	-0.426964	-1.75884	-1.78507	-2.13547	-0.730133	-0.0422644	-0.242446	-0.675615	-0.53557	-2.21331		-0.202564	0.166149	0.184518	0.0493676	0.898792		1.08323	1.2495	-0.0778378	0.751629	0.0748055		1.28579	1.08335	-0.262356	0.702262	0.218538	sorting nexin 24 [Source:HGNC Symbol;Acc:21533]
CNN2	ENSG00000064666	7.51543	7.45244	7.75747	4.16081	3.69457	4.59871	7.41349	7.33953	7.75908	3.96385	3.52749	4.52737		-0.101941	-0.112909	0.00160887	-0.0710803	0.798353		-0.196957	-0.16708	-0.0713439	-0.145127	0.603841		-0.0950163	-0.0541715	-0.0729528	-0.0740468	0.850614	calponin 2 [Source:HGNC Symbol;Acc:2156]
ABCA7	ENSG00000064687	4.41781	4.65118	4.94623	1.6144	1.60818	1.75696	4.3935	4.7466	4.29775	1.27162	1.20974	2.0281		-0.0243042	0.0954211	-0.648479	-0.192454	0.401423		-0.342781	-0.398444	0.271137	-0.156696	0.491893		-0.318477	-0.493865	0.919616	0.035758	0.910643	ATP-binding cassette, sub-family A (ABC1), member 7 [Source:HGNC Symbol;Acc:37]
DDX20	ENSG00000064703	3.93655	4.08312	4.04059	4.41643	4.80983	4.46501	3.89156	4.21429	4.00163	4.35874	4.58034	4.41551		-0.0449841	0.131169	-0.0389626	0.0157406	0.901953		-0.0576915	-0.229488	-0.0495049	-0.112228	0.388698		-0.0127074	-0.360657	-0.0105423	-0.127969	0.484183	DEAD (Asp-Glu-Ala-Asp) box polypeptide 20 [Source:HGNC Symbol;Acc:2743]
BTBD1	ENSG00000064726	4.63345	4.67219	4.71178	4.62437	4.61548	4.64357	4.53076	4.72032	4.42395	4.57911	4.65843	4.62437		-0.102689	0.0481299	-0.287832	-0.11413	0.197301		-0.0452622	0.0429563	-0.0191924	-0.00716609	0.932643		0.0574273	-0.00517367	0.268639	0.106964	0.381709	BTB (POZ) domain containing 1 [Source:HGNC Symbol;Acc:1120]
FAR2	ENSG00000064763	-0.220831	-0.270354	-0.410122	-0.822698	-1.88218	-0.997212	-0.584393	-0.688135	-0.430236	-1.08734	-0.463722	-1.03		-0.363562	-0.41778	-0.0201142	-0.267152	0.319193		-0.264641	1.41846	-0.0327856	0.373678	0.173185		0.098921	1.83624	-0.0126714	0.640831	0.105583	fatty acyl CoA reductase 2 [Source:HGNC Symbol;Acc:25531]
CHI3L2	ENSG00000064886	1.65066	2.59028	1.37615	-1.38245	0.272548	-1.15599	1.47416	2.49202	1.29052	-1.8273	0.149352	-1.86637		-0.176506	-0.0982588	-0.0856315	-0.120132	0.851784		-0.444848	-0.123196	-0.710377	-0.426141	0.511791		-0.268342	-0.0249375	-0.624746	-0.306008	0.736972	chitinase 3-like 2 [Source:HGNC Symbol;Acc:1933]
SBNO2	ENSG00000064932	3.56021	3.55713	3.52787	6.01972	6.24508	6.28015	3.19728	3.63207	3.43354	5.97901	6.70741	6.34105		-0.362928	0.0749315	-0.0943343	-0.127444	0.477142		-0.0407056	0.462327	0.060904	0.160842	0.373182		0.322223	0.387395	0.155238	0.288285	0.264673	strawberry notch homolog 2 (Drosophila) [Source:HGNC Symbol;Acc:29158]
PMS1	ENSG00000064933	1.80764	1.93106	2.23126	1.7919	1.93981	2.10636	1.83192	2.03029	2.21485	1.63938	1.89019	2.2999		0.0242884	0.0992316	-0.0164093	0.0357036	0.846703		-0.152523	-0.049618	0.193542	-0.00286624	0.987605		-0.176812	-0.14885	0.209952	-0.0385698	0.882551	PMS1 postmeiotic segregation increased 1 (S. cerevisiae) [Source:HGNC Symbol;Acc:9121]
HMG20B	ENSG00000064961	4.39438	4.56747	4.48761	3.61666	3.72078	3.77957	4.44419	4.58676	4.43538	3.73748	3.66431	3.76393		0.0498034	0.0192891	-0.0522259	0.00562221	0.946263		0.120826	-0.0564697	-0.0156391	0.0162391	0.845775		0.0710227	-0.0757588	0.0365868	0.0106169	0.928294	high mobility group 20B [Source:HGNC Symbol;Acc:5002]
TAF11	ENSG00000064995	2.55401	2.52437	2.42423	3.02192	3.30213	3.13255	2.72191	2.7376	3.15111	3.0935	3.15736	3.13373		0.1679	0.213227	0.726878	0.369335	0.0119491		0.0715776	-0.144767	0.00117502	-0.0240047	0.846472		-0.0963227	-0.357994	-0.725702	-0.39334	0.0438204	TAF11 RNA polymerase II, TATA box binding protein (TBP)-associated factor, 28kDa [Source:HGNC Symbol;Acc:11544]
ANKS1A	ENSG00000064999	3.29398	3.23459	3.28665	3.49888	3.5084	3.51774	3.24013	3.24776	3.31519	3.37559	3.40253	3.51373		-0.0538465	0.0131647	0.0285356	-0.00404875	0.953138		-0.123285	-0.10587	-0.00400793	-0.0777212	0.274081		-0.0694389	-0.119035	-0.0325435	-0.0736724	0.456011	ankyrin repeat and sterile alpha motif domain containing 1A [Source:HGNC Symbol;Acc:20961]
AP3D1	ENSG00000065000	5.61543	5.45484	5.55474	5.98941	5.73243	5.99259	5.62532	5.41463	5.55785	5.98472	6.03329	5.9841		0.00988972	-0.0402066	0.00310732	-0.00906987	0.925139		-0.00468741	0.30086	-0.00849433	0.0958927	0.332173		-0.0145771	0.341067	-0.0116016	0.104963	0.448595	adaptor-related protein complex 3, delta 1 subunit [Source:HGNC Symbol;Acc:568]
ZNF76	ENSG00000065029	4.13952	4.13159	4.10047	3.79727	3.75772	3.90271	4.16861	4.17597	4.1173	3.79671	3.94043	3.80869		0.0290947	0.0443857	0.0168258	0.0301021	0.68519		-0.000558386	0.18271	-0.0940252	0.0293756	0.692336		-0.0296531	0.138325	-0.110851	-0.000726536	0.994456	zinc finger protein 76 [Source:HGNC Symbol;Acc:13149]
SLC9A3R2	ENSG00000065054	-0.0941164	0.982579	0.407777	-1.70499	-0.211357	-0.704825	-0.0985156	0.555345	0.494392	-0.79195	-0.668969	-0.347599		-0.00439922	-0.427235	0.0866147	-0.115006	0.766378		0.913037	-0.457612	0.357226	0.270884	0.488449		0.917436	-0.0303772	0.270612	0.38589	0.485351	solute carrier family 9, subfamily A (NHE3, cation proton antiporter 3), member 3 regulator 2 [Source:HGNC Symbol;Acc:11076]
NTHL1	ENSG00000065057	1.30022	1.65957	1.63177	-0.610454	0.149098	0.189043	0.988465	1.76796	1.69588	-1.43553	0.597724	0.422783		-0.31176	0.108386	0.064114	-0.04642	0.92428		-0.825079	0.448626	0.23374	-0.0475714	0.922408		-0.513319	0.34024	0.169626	-0.00115145	0.99867	nth endonuclease III-like 1 (E. coli) [Source:HGNC Symbol;Acc:8028]
UHRF1BP1	ENSG00000065060	3.58768	2.90412	2.95472	4.38025	4.59353	3.6867	3.70311	3.28982	2.75417	4.38424	4.30396	3.62787		0.115431	0.385703	-0.200558	0.100192	0.763046		0.0039954	-0.289565	-0.0588258	-0.114798	0.729956		-0.111436	-0.675267	0.141732	-0.21499	0.648345	UHRF1 binding protein 1 [Source:HGNC Symbol;Acc:21216]
GNAI3	ENSG00000065135	5.63028	5.61539	5.64467	5.6589	5.60677	5.49376	5.72988	5.7103	5.62606	5.77025	5.7069	5.50726		0.0995941	0.0949034	-0.0186075	0.05863	0.507524		0.111352	0.100132	0.0135027	0.0749958	0.399913		0.0117584	0.00522894	0.0321102	0.0163658	0.894799	guanine nucleotide binding protein (G protein), alpha inhibiting activity polypeptide 3 [Source:HGNC Symbol;Acc:4387]
IPO5	ENSG00000065150	6.32009	6.49279	6.50908	6.66746	6.84376	6.73471	6.35735	6.49808	6.60386	6.68484	6.72175	6.71679		0.0372536	0.00529401	0.0947824	0.0457767	0.619523		0.0173869	-0.122005	-0.0179168	-0.0408449	0.65733		-0.0198667	-0.127299	-0.112699	-0.0866215	0.508545	importin 5 [Source:HGNC Symbol;Acc:6402]
OAT	ENSG00000065154	4.8046	4.87107	4.67684	4.87101	5.09362	4.79658	4.89534	4.89325	5.03194	4.8106	4.69612	4.70917		0.0907433	0.0221759	0.355101	0.156007	0.134756		-0.0604122	-0.397498	-0.087405	-0.181772	0.0871365		-0.151155	-0.419674	-0.442506	-0.337779	0.0317997	ornithine aminotransferase [Source:HGNC Symbol;Acc:8091]
WDR3	ENSG00000065183	4.31454	4.44683	4.47834	5.91387	6.21791	6.17034	4.24529	4.54683	4.83776	5.90581	6.13201	6.09783		-0.069248	0.0999942	0.359421	0.130056	0.395261		-0.00806694	-0.0859033	-0.0725155	-0.0554953	0.712648		0.0611811	-0.185897	-0.431936	-0.185551	0.391253	WD repeat domain 3 [Source:HGNC Symbol;Acc:12755]
PKN2	ENSG00000065243	3.44533	3.39829	3.58646	3.3171	3.48525	3.36934	3.477	3.29054	2.7884	3.1649	3.29988	3.52798		0.0316693	-0.107746	-0.798064	-0.29138	0.105086		-0.152195	-0.185368	0.158643	-0.0596398	0.723141		-0.183864	-0.0776213	0.956707	0.231741	0.340194	protein kinase N2 [Source:HGNC Symbol;Acc:9406]
WDR18	ENSG00000065268	3.59223	2.51778	2.90715	5.00043	4.4076	4.65674	3.45513	2.81421	3.09645	5.09121	4.49717	4.67378		-0.137098	0.296425	0.189296	0.116208	0.689516		0.0907828	0.0895726	0.0170363	0.0657972	0.820552		0.227881	-0.206853	-0.17226	-0.0504107	0.902104	WD repeat domain 18 [Source:HGNC Symbol;Acc:17956]
TRAM2	ENSG00000065308	3.97281	3.9837	3.95418	2.30142	2.24893	2.35602	3.91496	3.78142	3.43258	2.23242	2.08982	2.25367		-0.0578522	-0.202281	-0.521597	-0.260577	0.0454211		-0.0689974	-0.15911	-0.102349	-0.110152	0.357463		-0.0111451	0.0431714	0.419248	0.150425	0.373543	translocation associated membrane protein 2 [Source:HGNC Symbol;Acc:16855]
DGKA	ENSG00000065357	6.41174	6.57471	6.67864	4.47417	4.42778	4.81573	6.46151	6.66216	6.44978	4.57844	4.83276	4.91498		0.0497628	0.0874453	-0.228856	-0.0305493	0.822736		0.104269	0.404976	0.0992521	0.202832	0.157485		0.0545061	0.317531	0.328108	0.233382	0.242233	diacylglycerol kinase, alpha 80kDa [Source:HGNC Symbol;Acc:2849]
ERBB3	ENSG00000065361	1.02977	0.878317	0.923889	-1.88047	-2.33235	-2.50444	0.957419	1.36801	1.88443	-1.70615	-2.64021	-2.12895		-0.0723561	0.489695	0.960544	0.459294	0.124289		0.174323	-0.307858	0.375493	0.0806526	0.774469		0.246679	-0.797553	-0.585051	-0.378642	0.35133	v-erb-b2 avian erythroblastic leukemia viral oncogene homolog 3 [Source:HGNC Symbol;Acc:3431]
ANKRD44	ENSG00000065413	4.47592	4.37293	4.62393	5.06404	5.25974	4.82526	4.39217	4.26522	4.35171	4.8643	4.87702	4.79829		-0.0837564	-0.107712	-0.272225	-0.154564	0.197435		-0.199747	-0.382717	-0.0269669	-0.203144	0.0995188		-0.11599	-0.275006	0.245258	-0.0485794	0.765371	ankyrin repeat domain 44 [Source:HGNC Symbol;Acc:25259]
KARS	ENSG00000065427	6.88329	6.87058	7.00302	7.43553	7.34762	7.49342	6.88784	6.9232	7.10842	7.47086	7.53431	7.47472		0.00455811	0.0526234	0.105401	0.0541942	0.527583		0.0353365	0.186681	-0.018697	0.0677734	0.432142		0.0307783	0.134057	-0.124098	0.0135793	0.909996	lysyl-tRNA synthetase [Source:HGNC Symbol;Acc:6215]
ADAT1	ENSG00000065457	3.78307	3.79404	3.47866	3.16105	3.20287	3.12667	3.8212	3.98982	3.69728	3.45573	3.21136	3.17551		0.0381349	0.195783	0.218628	0.150849	0.226845		0.294679	0.00848964	0.0488416	0.117337	0.340227		0.256545	-0.187293	-0.169787	-0.0335118	0.843828	adenosine deaminase, tRNA-specific 1 [Source:HGNC Symbol;Acc:228]
PDIA5	ENSG00000065485	0.9254	1.16978	0.59867	2.66125	2.40572	2.8771	0.600214	1.03078	0.785462	2.83239	2.95244	2.90566		-0.325187	-0.139001	0.186792	-0.0924653	0.593804		0.171134	0.546718	0.0285589	0.248804	0.168846		0.49632	0.685719	-0.158233	0.341269	0.180854	protein disulfide isomerase family A, member 5 [Source:HGNC Symbol;Acc:24811]
TBC1D22B	ENSG00000065491	2.66568	2.38327	2.33871	3.87893	4.09009	3.78586	2.60782	2.28643	2.98788	3.83329	3.75865	3.72714		-0.0578667	-0.0968398	0.649176	0.164823	0.342536		-0.0456387	-0.331437	-0.0587211	-0.145266	0.400472		0.012228	-0.234598	-0.707897	-0.310089	0.214367	TBC1 domain family, member 22B [Source:HGNC Symbol;Acc:21602]
NDUFB4	ENSG00000065518	5.50266	5.26776	5.1701	4.6885	4.62095	4.57376	5.2309	5.30747	5.64269	4.60387	4.4947	4.40199		-0.271756	0.0397141	0.47259	0.0801825	0.532287		-0.0846352	-0.126254	-0.171773	-0.127554	0.32762		0.187121	-0.165968	-0.644363	-0.207737	0.263264	NADH dehydrogenase (ubiquinone) 1 beta subcomplex, 4, 15kDa [Source:HGNC Symbol;Acc:7699]
SPEN	ENSG00000065526	6.23081	5.91421	6.02778	6.74158	6.57634	6.64924	6.10693	6.05986	5.94333	6.61616	6.46165	6.55587		-0.123875	0.145642	-0.0844492	-0.0208941	0.834154		-0.125424	-0.114686	-0.0933728	-0.111161	0.279332		-0.00154862	-0.260328	-0.00892354	-0.0902667	0.526252	spen family transcriptional repressor [Source:HGNC Symbol;Acc:17575]
ZC3H15	ENSG00000065548	5.3904	5.37794	5.38755	5.78	5.89572	5.92455	5.30976	5.49691	5.68528	5.79704	5.8039	5.89896		-0.0806423	0.118966	0.297728	0.112017	0.271589		0.0170333	-0.0918198	-0.0255955	-0.0334607	0.735454		0.0976756	-0.210786	-0.323323	-0.145478	0.310402	zinc finger CCCH-type containing 15 [Source:HGNC Symbol;Acc:29528]
MAP2K4	ENSG00000065559	3.80344	3.54564	3.61677	4.54586	4.48107	4.70213	3.72319	3.76937	4.05872	4.64222	4.62911	4.60879		-0.0802537	0.223733	0.441955	0.195145	0.103043		0.0963607	0.148041	-0.0933468	0.0503516	0.653625		0.176614	-0.0756918	-0.535302	-0.144793	0.369059	mitogen-activated protein kinase kinase 4 [Source:HGNC Symbol;Acc:6844]
TMEM206	ENSG00000065600	1.89872	2.29726	2.09077	2.12165	2.36834	2.00681	2.12406	2.08626	2.27804	1.96819	1.89021	2.09721		0.225339	-0.211001	0.187268	0.0672023	0.606182		-0.153457	-0.478137	0.0904046	-0.180397	0.183347		-0.378796	-0.267137	-0.0968638	-0.247599	0.195483	transmembrane protein 206 [Source:HGNC Symbol;Acc:25593]
SLK	ENSG00000065613	5.27248	4.98803	5.06515	4.98577	5.01603	5.12633	5.30241	5.04981	5.11577	5.06268	5.10296	5.13788		0.0299327	0.0617867	0.0506173	0.0474456	0.635935		0.0769113	0.0869268	0.011549	0.0584623	0.560841		0.0469786	0.02514	-0.0390683	0.0110168	0.937698	STE20-like kinase [Source:HGNC Symbol;Acc:11088]
CYB5R4	ENSG00000065615	3.9225	4.15379	3.93965	3.77706	3.89835	3.714	4.00682	4.06973	3.93564	3.96501	3.94549	3.8348		0.0843215	-0.0840589	-0.00400426	-0.00124723	0.989159		0.187954	0.047144	0.120808	0.118636	0.214379		0.103633	0.131203	0.124812	0.119883	0.365901	cytochrome b5 reductase 4 [Source:HGNC Symbol;Acc:20147]
SEC61A2	ENSG00000065665	0.672621	0.780879	0.725493	0.151074	0.616217	0.487516	0.338292	0.555694	0.645907	0.473153	0.729863	0.426384		-0.334329	-0.225185	-0.079586	-0.213033	0.145218		0.322079	0.113646	-0.0611325	0.124864	0.376476		0.656408	0.338831	0.0184536	0.337898	0.106765	Sec61 alpha 2 subunit (S. cerevisiae) [Source:HGNC Symbol;Acc:17702]
PRKCQ	ENSG00000065675	5.16121	5.26349	5.26366	4.71285	5.03886	4.68346	5.2011	5.1778	5.1578	4.72772	4.64413	4.72123		0.0398991	-0.0856871	-0.105868	-0.0505519	0.612644		0.0148695	-0.394726	0.0377701	-0.114029	0.265616		-0.0250296	-0.309039	0.143638	-0.0634769	0.652589	protein kinase C, theta [Source:HGNC Symbol;Acc:9410]
TLE2	ENSG00000065717	3.0065	2.98169	3.28235	1.82509	2.29407	2.07704	2.82017	2.99881	3.07668	1.70871	1.70495	2.38676		-0.186332	0.0171228	-0.205678	-0.124962	0.529917		-0.116376	-0.589123	0.309722	-0.131926	0.50773		0.069956	-0.606245	0.515399	-0.00696341	0.980053	transducin-like enhancer of split 2 (E(sp1) homolog, Drosophila) [Source:HGNC Symbol;Acc:11838]
ASB1	ENSG00000065802	4.4459	4.48754	4.66174	4.52525	4.56733	4.43596	4.48517	4.50728	4.36771	4.49753	4.67011	4.5896		0.039271	0.0197422	-0.294025	-0.0783374	0.386029		-0.0277166	0.102776	0.153644	0.0762343	0.39844		-0.0669876	0.0830334	0.447669	0.154572	0.234563	ankyrin repeat and SOCS box containing 1 [Source:HGNC Symbol;Acc:16011]
FAM107B	ENSG00000065809	7.78787	7.97981	7.7354	8.62367	8.88655	8.2204	7.94154	7.80253	7.4967	8.66262	8.72445	8.33311		0.153666	-0.177279	-0.238698	-0.0874369	0.640902		0.0389489	-0.162097	0.11271	-0.00347937	0.985108		-0.114717	0.0151818	0.351408	0.0839576	0.75075	family with sequence similarity 107, member B [Source:HGNC Symbol;Acc:23726]
ME1	ENSG00000065833	-2.48932	-1.56144	-1.68752	-0.722232	1.21555	0.506785	-1.89856	-1.2804	-1.23683	-0.372594	0.912914	0.424059		0.59076	0.281038	0.450688	0.440829	0.385998		0.349638	-0.302641	-0.0827265	-0.0119095	0.980949		-0.241122	-0.583679	-0.533415	-0.452738	0.525259	malic enzyme 1, NADP(+)-dependent, cytosolic [Source:HGNC Symbol;Acc:6983]
TBC1D1	ENSG00000065882	5.15856	5.05585	4.93069	5.14832	5.10668	5.03745	5.19848	4.88402	5.03589	5.20506	5.19392	5.00883		0.0399217	-0.17183	0.105199	-0.00890324	0.932193		0.0567453	0.0872462	-0.0286191	0.0384575	0.714118		0.0168237	0.259076	-0.133818	0.0473607	0.749522	TBC1 (tre-2/USP6, BUB2, cdc16) domain family, member 1 [Source:HGNC Symbol;Acc:11578]
CDK13	ENSG00000065883	5.33291	5.09117	5.22631	4.8186	4.7608	4.84383	5.12424	5.22921	5.12692	4.79475	4.8314	4.86962		-0.208676	0.138031	-0.099393	-0.0566793	0.490074		-0.0238532	0.0705974	0.0257815	0.0241752	0.7662		0.184823	-0.0674336	0.125175	0.0808545	0.486395	cyclin-dependent kinase 13 [Source:HGNC Symbol;Acc:1733]
MTHFD2	ENSG00000065911	5.70843	5.92055	5.92763	7.68885	7.84473	7.56624	5.76174	5.93846	5.64988	7.80295	7.97295	7.78336		0.0533108	0.0179101	-0.277753	-0.0688439	0.547861		0.114105	0.128224	0.217121	0.15315	0.196363		0.0607946	0.110314	0.494873	0.221994	0.186323	methylenetetrahydrofolate dehydrogenase (NADP+ dependent) 2, methenyltetrahydrofolate cyclohydrolase [Source:HGNC Symbol;Acc:7434]
SLC9A7	ENSG00000065923	-0.481269	-0.524041	-0.263453	0.665426	0.791909	0.150069	-0.130354	-0.440983	0.0593811	0.524105	1.06733	0.049346		0.350915	0.0830578	0.322834	0.252269	0.34109		-0.141321	0.275418	-0.100723	0.0111246	0.96572		-0.492236	0.19236	-0.423557	-0.241144	0.514662	solute carrier family 9, subfamily A (NHE7, cation proton antiporter 7), member 7 [Source:HGNC Symbol;Acc:17123]
FOXJ2	ENSG00000065970	4.83679	4.99725	4.96843	3.9765	3.75043	3.89004	4.95978	5.02907	5.11189	4.00141	3.68376	3.77969		0.12299	0.0318258	0.143457	0.0994245	0.351644		0.0249137	-0.066665	-0.110352	-0.0507013	0.629204		-0.0980766	-0.0984907	-0.25381	-0.150126	0.32146	forkhead box J2 [Source:HGNC Symbol;Acc:24818]
YBX1	ENSG00000065978	8.40141	8.33528	8.27328	8.88027	8.81096	8.84695	8.27183	8.40141	8.44943	8.90253	8.75096	8.84469		-0.129582	0.0661365	0.176156	0.0375701	0.638447		0.0222575	-0.0600045	-0.00225859	-0.0133352	0.866892		0.15184	-0.126141	-0.178415	-0.0509053	0.652431	Y box binding protein 1 [Source:HGNC Symbol;Acc:8014]
PDE4A	ENSG00000065989	0.791972	1.2282	0.548045	0.585335	-0.279808	-0.660548	1.11475	1.39883	0.634343	0.553531	0.0212839	-0.771562		0.322776	0.170628	0.0862979	0.193234	0.629502		-0.0318045	0.301092	-0.111013	0.0527582	0.89463		-0.354581	0.130465	-0.197311	-0.140476	0.803296	phosphodiesterase 4A, cAMP-specific [Source:HGNC Symbol;Acc:8780]
PPP2R5A	ENSG00000066027	4.82946	4.71674	4.75589	4.43655	4.21241	4.34956	4.84217	4.70504	4.7761	4.43258	4.31313	4.34267		0.0127122	-0.0117001	0.0202085	0.00707353	0.932708		-0.00396821	0.100723	-0.0068965	0.0299527	0.721504		-0.0166804	0.112423	-0.027105	0.0228792	0.846982	protein phosphatase 2, regulatory subunit B', alpha [Source:HGNC Symbol;Acc:9309]
ELAVL1	ENSG00000066044	4.61815	4.81948	4.88727	5.73199	5.65469	5.74878	4.70548	4.68887	4.82543	5.69191	5.74856	5.77391		0.0873328	-0.130606	-0.0618422	-0.0350386	0.690484		-0.0400752	0.0938649	0.0251292	0.0263063	0.764566		-0.127408	0.224471	0.0869713	0.0613449	0.622786	ELAV like RNA binding protein 1 [Source:HGNC Symbol;Acc:3312]
DIP2B	ENSG00000066084	4.94808	4.90762	5.11837	5.36332	5.38831	5.12648	4.91634	4.83419	4.83419	5.26039	5.46222	5.16777		-0.0317368	-0.0734309	-0.284172	-0.12978	0.246089		-0.102933	0.0739068	0.0412919	0.00408851	0.969815		-0.0711963	0.147338	0.325464	0.133868	0.390044	DIP2 disco-interacting protein 2 homolog B (Drosophila) [Source:HGNC Symbol;Acc:29284]
SMARCD1	ENSG00000066117	5.5795	5.70638	5.75954	5.40065	5.50944	5.51978	5.72393	5.6886	5.86823	5.55286	5.62451	5.53114		0.144433	-0.0177798	0.10869	0.0784477	0.358225		0.152215	0.115065	0.0113606	0.0928804	0.280705		0.00778205	0.132845	-0.0973292	0.0144327	0.902807	SWI/SNF related, matrix associated, actin dependent regulator of chromatin, subfamily d, member 1 [Source:HGNC Symbol;Acc:11106]
KDM4A	ENSG00000066135	3.98145	4.0518	3.93489	4.3148	4.71206	4.47295	3.84813	4.01684	3.91059	4.42513	4.67445	4.51602		-0.133313	-0.0349668	-0.0242946	-0.0641915	0.574017		0.110335	-0.0376107	0.0430758	0.0386001	0.734018		0.243648	-0.00264394	0.0673704	0.102792	0.525372	lysine (K)-specific demethylase 4A [Source:HGNC Symbol;Acc:22978]
NFYC	ENSG00000066136	4.29493	4.04456	4.05698	4.14511	4.23112	4.21986	4.19374	4.21822	4.15027	4.1557	4.09124	4.13755		-0.101186	0.173664	0.0932886	0.0552556	0.513118		0.0105946	-0.139877	-0.0823081	-0.0705303	0.407009		0.111781	-0.313541	-0.175597	-0.125786	0.300565	nuclear transcription factor Y, gamma [Source:HGNC Symbol;Acc:7806]
CD84	ENSG00000066294	5.63126	5.83161	4.86753	4.96724	5.36217	4.62814	5.45084	5.7771	4.76566	4.91243	4.47889	4.40409		-0.180422	-0.0545085	-0.10187	-0.112267	0.730194		-0.0548112	-0.883285	-0.224044	-0.38738	0.248876		0.125611	-0.828777	-0.122174	-0.275113	0.552522	CD84 molecule [Source:HGNC Symbol;Acc:1704]
ELOVL1	ENSG00000066322	4.69061	4.77128	4.5691	5.16524	5.1534	5.08001	4.77647	4.61153	4.76412	5.17625	5.11517	4.90552		0.085862	-0.159755	0.195016	0.0403744	0.676718		0.0110086	-0.0382242	-0.174485	-0.0672334	0.49086		-0.0748535	0.12153	-0.3695	-0.107608	0.437107	ELOVL fatty acid elongase 1 [Source:HGNC Symbol;Acc:14418]
ZNRD1	ENSG00000066379	3.50821	3.30166	3.36084	3.81637	4.11974	4.09766	3.46202	3.67617	3.72362	3.84679	4.11039	4.04279		-0.0461828	0.374511	0.362789	0.230372	0.077157		0.03042	-0.0093443	-0.0548705	-0.0112649	0.925249		0.0766028	-0.383856	-0.417659	-0.241637	0.174889	zinc ribbon domain containing 1 [Source:HGNC Symbol;Acc:13182]
ZBTB11	ENSG00000066422	4.73305	4.62331	4.71293	5.16895	5.13882	5.21722	4.76432	4.66355	4.7653	5.13482	5.09845	5.19555		0.0312651	0.0402448	0.0523657	0.0412919	0.5666		-0.0341247	-0.040367	-0.0216648	-0.0320522	0.655366		-0.0653898	-0.0806118	-0.0740305	-0.0733441	0.473787	zinc finger and BTB domain containing 11 [Source:HGNC Symbol;Acc:16740]
ATXN3	ENSG00000066427	2.58262	2.64166	2.44849	3.53784	3.38819	3.47171	2.22673	2.52438	2.0502	3.54429	3.39929	3.56493		-0.355889	-0.117283	-0.398287	-0.290486	0.0341868		0.00645201	0.0110944	0.0932196	0.036922	0.762149		0.362341	0.128378	0.491506	0.327408	0.0794177	ataxin 3 [Source:HGNC Symbol;Acc:7106]
GOLGA5	ENSG00000066455	4.18695	4.18409	4.13408	3.95933	3.9552	4.10993	4.30545	4.3553	4.59186	3.96384	4.08366	3.97399		0.118504	0.171211	0.457783	0.249166	0.0204308		0.00451349	0.128461	-0.135945	-0.00099026	0.991508		-0.113991	-0.0427494	-0.593729	-0.250156	0.0795548	golgin A5 [Source:HGNC Symbol;Acc:4428]
LRRC40	ENSG00000066557	1.86556	1.82987	2.06522	3.05358	2.7992	2.87022	1.76552	1.35258	1.80437	2.95078	3.06902	3.048		-0.100046	-0.477292	-0.260842	-0.279393	0.0549616		-0.102804	0.269816	0.177779	0.114931	0.39305		-0.002758	0.747108	0.438621	0.394324	0.0553713	leucine rich repeat containing 40 [Source:HGNC Symbol;Acc:26004]
ISOC1	ENSG00000066583	3.31326	3.14847	3.19901	3.76854	3.45985	3.45006	3.02897	3.24679	3.62095	3.8438	3.6001	3.51703		-0.284288	0.0983228	0.421937	0.0786573	0.624576		0.0752559	0.140253	0.0669687	0.0941591	0.559031		0.359544	0.0419298	-0.354968	0.0155018	0.945299	isochorismatase domain containing 1 [Source:HGNC Symbol;Acc:24254]
TRMT11	ENSG00000066651	1.91583	1.41289	1.59693	2.81841	3.33718	2.9205	1.77751	1.98315	2.2797	2.90202	3.20329	2.75367		-0.138317	0.570258	0.682769	0.37157	0.0825444		0.0836088	-0.133889	-0.166829	-0.0723697	0.715239		0.221926	-0.704147	-0.849597	-0.44394	0.134291	tRNA methyltransferase 11 homolog (S. cerevisiae) [Source:HGNC Symbol;Acc:21080]
THUMPD1	ENSG00000066654	5.83681	5.78878	5.87966	5.73949	5.60853	5.78899	5.89915	5.8718	5.79343	5.68531	5.64515	5.79114		0.0623382	0.0830265	-0.0862305	0.0197114	0.804204		-0.0541766	0.0366136	0.00215468	-0.00513611	0.948419		-0.116515	-0.0464129	0.0883852	-0.0248475	0.825055	THUMP domain containing 1 [Source:HGNC Symbol;Acc:23807]
MSANTD3	ENSG00000066697	1.90772	2.25789	1.96004	1.14593	0.928192	1.1112	1.81686	2.21737	2.0428	0.783644	1.06784	0.546187		-0.0908548	-0.040529	0.082763	-0.0162069	0.919094		-0.362288	0.139649	-0.565016	-0.262552	0.122107		-0.271433	0.180178	-0.647779	-0.246345	0.28887	Myb/SANT-like DNA-binding domain containing 3 [Source:HGNC Symbol;Acc:23370]
ATG2B	ENSG00000066739	4.06718	3.92499	3.86153	4.73297	4.92442	4.91723	4.15413	4.08838	4.30437	4.73874	4.60634	4.93017		0.0869532	0.163385	0.442833	0.231057	0.0567235		0.00576862	-0.318077	0.0129372	-0.0997905	0.374716		-0.0811846	-0.481463	-0.429896	-0.330848	0.0541971	autophagy related 2B [Source:HGNC Symbol;Acc:20187]
ARFGEF1	ENSG00000066777	5.06092	5.0696	5.1053	5.47124	5.40173	5.40378	5.1517	4.95045	5.39394	5.44365	5.38628	5.39634		0.0907828	-0.119146	0.288646	0.0867609	0.413043		-0.0275912	-0.0154505	-0.00743526	-0.0168256	0.871773		-0.118374	0.103696	-0.296081	-0.103587	0.487415	ADP-ribosylation factor guanine nucleotide-exchange factor 1 (brefeldin A-inhibited) [Source:HGNC Symbol;Acc:15772]
ZFAT	ENSG00000066827	3.04991	3.16906	3.02181	3.22591	3.52633	3.39611	2.98672	3.0382	3.52867	3.13508	3.42367	3.36555		-0.0631806	-0.130861	0.506863	0.104274	0.4986		-0.0908346	-0.102663	-0.0305663	-0.0746881	0.625929		-0.0276539	0.0281978	-0.537429	-0.178962	0.414053	zinc finger and AT hook domain containing [Source:HGNC Symbol;Acc:19899]
MTFR1	ENSG00000066855	1.7734	1.80528	1.90761	2.02931	2.2244	2.27589	1.82558	1.84738	1.01705	1.87222	1.87901	2.29807		0.0521801	0.0420919	-0.890565	-0.265431	0.232183		-0.157093	-0.345392	0.0221805	-0.160102	0.460834		-0.209273	-0.387484	0.912745	0.105329	0.728706	mitochondrial fission regulator 1 [Source:HGNC Symbol;Acc:29510]
STAG3	ENSG00000066923	-1.31085	-0.857854	-1.14721	-1.60558	-1.28934	-0.819683	-0.857854	-1.78406	-1.36092	-1.52061	-0.848019	-1.31346		0.452993	-0.926202	-0.21371	-0.228973	0.421982		0.0849772	0.441319	-0.493781	0.0108386	0.969172		-0.368016	1.36752	-0.280071	0.239812	0.549108	stromal antigen 3 [Source:HGNC Symbol;Acc:11356]
FECH	ENSG00000066926	3.07636	2.66661	2.74239	3.14343	3.27677	3.32198	2.98053	2.48767	2.85937	3.08353	2.9676	3.08602		-0.0958364	-0.178941	0.116977	-0.0526001	0.718353		-0.0599046	-0.309172	-0.235959	-0.201679	0.185053		0.0359318	-0.130231	-0.352936	-0.149078	0.474183	ferrochelatase [Source:HGNC Symbol;Acc:3647]
MYO9A	ENSG00000066933	4.89956	4.69899	4.86991	5.01946	5.02916	4.96182	5.00867	4.73498	5.04091	5.00634	4.99465	5.03279		0.109118	0.0359876	0.171005	0.10537	0.290439		-0.0131131	-0.0345139	0.0709763	0.00778312	0.935943		-0.122231	-0.0705015	-0.100029	-0.097587	0.481666	myosin IXA [Source:HGNC Symbol;Acc:7608]
PFKP	ENSG00000067057	5.05259	4.80371	4.17875	6.33736	6.42253	5.37268	5.079	4.91681	4.06736	6.40542	6.20238	5.38025		0.0264065	0.113102	-0.111391	0.00937267	0.981319		0.0680526	-0.220152	0.00757372	-0.0481753	0.904238		0.0416461	-0.333254	0.118964	-0.0575479	0.919048	phosphofructokinase, platelet [Source:HGNC Symbol;Acc:8878]
IDI1	ENSG00000067064	5.66015	5.51695	5.29971	6.32804	5.81693	6.16287	5.43913	5.08798	4.70972	6.06925	5.76812	6.01856		-0.22102	-0.428968	-0.589987	-0.413325	0.058704		-0.258792	-0.0488138	-0.144312	-0.150639	0.455375		-0.0377715	0.380154	0.445675	0.262686	0.360805	isopentenyl-diphosphate delta isomerase 1 [Source:HGNC Symbol;Acc:5387]
SP100	ENSG00000067066	5.9759	5.58156	5.68933	5.51369	5.15661	5.35819	5.8919	5.66942	5.89748	5.5098	5.48757	5.21159		-0.0840058	0.08786	0.208155	0.0706698	0.619023		-0.00389131	0.330957	-0.146603	0.0601544	0.671576		0.0801145	0.243097	-0.354758	-0.0105154	0.958013	SP100 nuclear antigen [Source:HGNC Symbol;Acc:11206]
KLF6	ENSG00000067082	9.13652	8.92748	8.88538	8.65597	8.48255	7.91189	9.30713	8.91824	8.25513	8.63673	8.49007	7.99788		0.170608	-0.00924748	-0.63025	-0.156296	0.587308		-0.0192368	0.00751991	0.0859953	0.0247595	0.930977		-0.189845	0.0167674	0.716245	0.181056	0.655833	Kruppel-like factor 6 [Source:HGNC Symbol;Acc:2235]
PPAP2A	ENSG00000067113	2.01848	1.13824	1.23321	3.40163	3.68242	3.25337	1.68089	1.272	1.40079	3.37732	3.57585	3.11294		-0.337594	0.133756	0.167578	-0.0120867	0.959252		-0.024313	-0.106569	-0.140432	-0.0904379	0.703277		0.313281	-0.240325	-0.30801	-0.0783513	0.815074	phosphatidic acid phosphatase type 2A [Source:HGNC Symbol;Acc:9228]
NEO1	ENSG00000067141	3.59367	4.01226	3.07018	2.83618	3.23493	2.24519	3.83942	4.00409	3.40106	3.03216	2.99302	2.10309		0.24575	-0.00816642	0.330881	0.189488	0.587718		0.195979	-0.241906	-0.142101	-0.062676	0.856733		-0.0497701	-0.23374	-0.472982	-0.252164	0.609636	neogenin 1 [Source:HGNC Symbol;Acc:7754]
TRAM1	ENSG00000067167	7.86219	8.21547	8.06983	7.05813	7.15496	6.94217	7.94385	8.10623	7.55378	7.17377	7.0236	7.19883		0.0816648	-0.109231	-0.516051	-0.181206	0.237945		0.11564	-0.131359	0.256661	0.0803141	0.590359		0.0339751	-0.0221276	0.772712	0.26152	0.229113	translocation associated membrane protein 1 [Source:HGNC Symbol;Acc:20568]
TNFRSF1A	ENSG00000067182	4.07291	4.30877	4.46419	4.52311	4.76775	4.56873	4.0062	4.38922	4.24466	4.41714	4.4865	4.65076		-0.0667027	0.0804506	-0.219525	-0.0685922	0.616166		-0.105974	-0.281242	0.0820379	-0.101726	0.460621		-0.039271	-0.361693	0.301563	-0.0331337	0.863275	tumor necrosis factor receptor superfamily, member 1A [Source:HGNC Symbol;Acc:11916]
CACNB1	ENSG00000067191	1.82972	1.70877	1.69537	2.42112	3.08438	2.53408	1.61778	1.61211	1.24543	2.41751	2.75703	2.51156		-0.211937	-0.0966614	-0.449938	-0.252846	0.179655		-0.00361597	-0.327355	-0.0225148	-0.117828	0.516789		0.208321	-0.230693	0.427423	0.135017	0.598034	calcium channel, voltage-dependent, beta 1 subunit [Source:HGNC Symbol;Acc:1401]
EVI5	ENSG00000067208	-0.930519	-0.741741	-0.98492	0.777602	0.61842	-0.736662	-1.66189	-1.00913	-1.27794	0.286099	0.195778	-0.000792259		-0.731374	-0.267388	-0.293018	-0.430593	0.230149		-0.491503	-0.422641	0.73587	-0.0594247	0.8636		0.239872	-0.155253	1.02889	0.371169	0.454208	ecotropic viral integration site 5 [Source:HGNC Symbol;Acc:3501]
STOML1	ENSG00000067221	1.74754	1.71833	1.98837	2.4979	2.35213	2.42157	1.95179	1.98585	2.0031	2.63531	2.70815	2.65145		0.20425	0.267528	0.0147239	0.162167	0.0867258		0.13741	0.356027	0.229879	0.241105	0.0179516		-0.0668407	0.0884994	0.215155	0.0789379	0.528408	stomatin (EPB72)-like 1 [Source:HGNC Symbol;Acc:14560]
PKM	ENSG00000067225	8.74124	8.74984	8.63473	10.693	11.1379	11.0902	8.82031	8.65772	8.63348	10.7459	10.693	11.0648		0.0790714	-0.0921178	-0.00124655	-0.00476432	0.972751		0.0529008	-0.444941	-0.0253939	-0.139145	0.330333		-0.0261706	-0.352823	-0.0241474	-0.13438	0.50072	pyruvate kinase, muscle [Source:HGNC Symbol;Acc:9021]
DHX29	ENSG00000067248	3.24511	3.41708	3.30963	3.64511	3.4755	3.80091	3.48721	3.36116	3.68588	3.68745	3.70901	3.66364		0.242096	-0.055926	0.376256	0.187475	0.110792		0.042341	0.233508	-0.137275	0.0461913	0.675854		-0.199755	0.289434	-0.513531	-0.141284	0.373476	DEAH (Asp-Glu-Ala-His) box polypeptide 29 [Source:HGNC Symbol;Acc:15815]
DNTTIP2	ENSG00000067334	5.94431	5.85066	5.83038	6.65774	6.99878	6.69094	6.05801	5.98038	6.20507	6.52493	6.30153	6.50979		0.113699	0.129719	0.374684	0.206034	0.0929814		-0.132808	-0.697248	-0.181149	-0.337068	0.012419		-0.246507	-0.826967	-0.555832	-0.543102	0.00604356	deoxynucleotidyltransferase, terminal, interacting protein 2 [Source:HGNC Symbol;Acc:24013]
METTL22	ENSG00000067365	0.663257	0.344057	0.723344	1.51829	1.92931	1.60965	0.728836	0.383178	0.495237	1.45285	2.16879	1.74946		0.0655789	0.0391209	-0.228107	-0.0411358	0.83304		-0.0654416	0.239477	0.139801	0.104612	0.594175		-0.13102	0.200356	0.367908	0.145748	0.599584	methyltransferase like 22 [Source:HGNC Symbol;Acc:28368]
TP53BP1	ENSG00000067369	4.52241	4.21238	4.28558	4.8887	4.95145	4.60475	4.40145	4.23355	4.5072	4.80668	4.70031	4.62325		-0.120964	0.0211697	0.221624	0.0406102	0.747039		-0.0820266	-0.25114	0.0185009	-0.104889	0.411711		0.038937	-0.27231	-0.203124	-0.145499	0.420411	tumor protein p53 binding protein 1 [Source:HGNC Symbol;Acc:11999]
TRO	ENSG00000067445	-0.812733	-0.0406722	-0.256196	-2.70392	-0.603005	-1.22227	-0.226327	-0.102779	0.441333	-2.69135	-2.12735	-0.423373		0.586406	-0.0621072	0.697528	0.407276	0.522406		0.0125743	-1.52435	0.798901	-0.237624	0.707074		-0.573832	-1.46224	0.101372	-0.6449	0.475034	trophinin [Source:HGNC Symbol;Acc:12326]
RRP15	ENSG00000067533	2.95212	3.15106	3.11014	4.77646	4.85759	4.8303	2.98846	3.11776	2.87194	4.79896	5.04808	4.91692		0.036342	-0.0332933	-0.238199	-0.0783833	0.431372		0.0225047	0.19049	0.0866187	0.0998713	0.320703		-0.0138373	0.223784	0.324817	0.178255	0.216605	ribosomal RNA processing 15 homolog (S. cerevisiae) [Source:HGNC Symbol;Acc:24255]
RHOA	ENSG00000067560	8.09691	8.15348	8.11254	7.94034	7.9058	7.87936	8.05855	8.03707	8.02117	7.96565	7.85734	7.95044		-0.0383567	-0.116403	-0.0913719	-0.0820438	0.232394		0.0253095	-0.0484593	0.0710811	0.0159771	0.809565		0.0636661	0.0679435	0.162453	0.0980209	0.308115	ras homolog family member A [Source:HGNC Symbol;Acc:667]
DHX8	ENSG00000067596	5.20479	5.10477	5.0646	5.09227	5.19821	5.18396	5.10625	5.05179	4.59659	5.11079	5.18035	5.11822		-0.0985446	-0.0529791	-0.468005	-0.20651	0.122935		0.0185214	-0.0178587	-0.0657418	-0.021693	0.863173		0.117066	0.0351205	0.402264	0.184817	0.311638	DEAH (Asp-Glu-Ala-His) box polypeptide 8 [Source:HGNC Symbol;Acc:2749]
PRKCZ	ENSG00000067606	2.72889	2.59418	2.49436	2.62538	2.68519	2.23641	2.70946	2.46582	2.3224	2.75053	2.78303	2.37406		-0.0194261	-0.128361	-0.171961	-0.106583	0.514676		0.125151	0.0978435	0.137649	0.120214	0.463699		0.144577	0.226204	0.30961	0.226797	0.333322	protein kinase C, zeta [Source:HGNC Symbol;Acc:9412]
IARS2	ENSG00000067704	5.81461	5.90869	5.84146	4.93528	4.92114	5.19426	5.88657	5.99964	6.22612	5.12777	5.14536	5.13013		0.071961	0.0909534	0.384663	0.182526	0.109244		0.192483	0.224215	-0.0641323	0.117522	0.284301		0.120522	0.133262	-0.448795	-0.065004	0.667651	isoleucyl-tRNA synthetase 2, mitochondrial [Source:HGNC Symbol;Acc:29685]
IDH3G	ENSG00000067829	4.33691	4.42881	4.22468	4.05445	3.89114	4.1887	4.48219	4.40704	4.5966	4.20155	3.96372	4.20212		0.145275	-0.0217678	0.371914	0.165141	0.152964		0.147102	0.0725775	0.0134186	0.0776994	0.483698		0.00182667	0.0943453	-0.358496	-0.0874412	0.575558	isocitrate dehydrogenase 3 (NAD+) gamma [Source:HGNC Symbol;Acc:5386]
ROGDI	ENSG00000067836	0.965363	1.38596	1.31269	-0.0459239	-0.129744	-0.109587	1.21805	0.957997	1.43775	-0.790272	-0.329639	0.109433		0.252692	-0.427963	0.125056	-0.0167384	0.93835		-0.744348	-0.199895	0.219021	-0.241741	0.278513		-0.997039	0.228069	0.0939642	-0.225002	0.46823	rogdi homolog (Drosophila) [Source:HGNC Symbol;Acc:29478]
PDZD4	ENSG00000067840	1.11051	0.90974	0.0133152	-0.407304	0.111568	-1.27196	0.719402	0.827564	-0.337962	-0.333464	-0.53625	-0.933486		-0.391109	-0.0821759	-0.351277	-0.274854	0.530951		0.0738393	-0.647819	0.338477	-0.0785008	0.856667		0.464948	-0.565643	0.689754	0.196353	0.74981	PDZ domain containing 4 [Source:HGNC Symbol;Acc:21167]
ROCK1	ENSG00000067900	5.35358	5.21979	5.296	6.03168	5.87564	5.93842	5.49646	5.23544	5.46144	5.92647	5.99938	5.88459		0.142877	0.0156468	0.165448	0.107991	0.252712		-0.105212	0.123736	-0.0538236	-0.0117665	0.897453		-0.248088	0.108089	-0.219272	-0.119757	0.363713	Rho-associated, coiled-coil containing protein kinase 1 [Source:HGNC Symbol;Acc:10251]
CBFB	ENSG00000067955	5.29321	5.65135	5.59724	5.35412	5.24007	5.10469	5.35355	5.46053	5.09915	5.45552	5.29798	5.31671		0.0603352	-0.190818	-0.498082	-0.209522	0.127248		0.101397	0.0579128	0.212018	0.123776	0.349248		0.0410615	0.248731	0.7101	0.333297	0.090828	core-binding factor, beta subunit [Source:HGNC Symbol;Acc:1539]
PDK3	ENSG00000067992	3.34912	3.10639	2.81594	2.75238	2.75368	2.75844	3.05031	3.07682	3.05662	2.9834	2.60916	2.64988		-0.29881	-0.029571	0.240685	-0.0292317	0.833624		0.231017	-0.144517	-0.108553	-0.00735126	0.957826		0.529826	-0.114946	-0.349238	0.0218805	0.911402	pyruvate dehydrogenase kinase, isozyme 3 [Source:HGNC Symbol;Acc:8811]
HYAL2	ENSG00000068001	-0.000119519	0.301698	-0.222622	1.93393	2.41607	2.26981	0.10371	0.319614	1.03706	2.14049	2.18326	2.20436		0.10383	0.017916	1.25968	0.460476	0.0710745		0.20656	-0.232815	-0.0654584	-0.0305711	0.89614		0.10273	-0.250731	-1.32514	-0.491047	0.159018	hyaluronoglucosaminidase 2 [Source:HGNC Symbol;Acc:5321]
HDAC4	ENSG00000068024	3.50969	3.21211	3.38753	5.13266	4.98328	5.00701	3.55352	3.22859	2.96344	5.18631	5.59851	5.16111		0.0438286	0.0164767	-0.424095	-0.121263	0.474604		0.0536466	0.615229	0.154096	0.274324	0.123512		0.00981797	0.598752	0.578191	0.395587	0.117111	histone deacetylase 4 [Source:HGNC Symbol;Acc:14063]
RASSF1	ENSG00000068028	4.12577	4.00241	4.1153	4.62766	4.93463	4.68086	4.23821	4.0011	4.18863	4.59315	4.39689	4.63682		0.112444	-0.00131172	0.0733344	0.0614888	0.58374		-0.0345134	-0.537736	-0.0440392	-0.205429	0.0875647		-0.146957	-0.536424	-0.117374	-0.266918	0.112604	Ras association (RalGDS/AF-6) domain family member 1 [Source:HGNC Symbol;Acc:9882]
IFI35	ENSG00000068079	3.54669	2.85805	3.03109	4.35869	3.71873	4.00235	3.68954	2.91526	3.04516	4.68551	4.73481	3.98897		0.142853	0.0572161	0.0140653	0.0713781	0.805092		0.326821	1.01608	-0.0133883	0.44317	0.146457		0.183968	0.95886	-0.0274536	0.371791	0.372526	interferon-induced protein 35 [Source:HGNC Symbol;Acc:5399]
HEATR6	ENSG00000068097	2.64995	2.76843	3.16164	2.37288	2.36728	2.93033	2.76371	2.75224	3.26489	2.52889	2.28169	2.98802		0.113758	-0.0161888	0.103252	0.0669404	0.780759		0.15601	-0.0855868	0.0576927	0.0427052	0.858901		0.0422517	-0.069398	-0.0455592	-0.0242351	0.943091	HEAT repeat containing 6 [Source:HGNC Symbol;Acc:24076]
COASY	ENSG00000068120	4.17878	4.35034	4.39065	4.17887	4.15124	4.2435	4.25858	4.37735	4.69216	4.23382	4.29747	4.37423		0.0797919	0.0270094	0.301503	0.136102	0.253851		0.0549504	0.146232	0.130729	0.110637	0.348313		-0.0248415	0.119222	-0.170775	-0.0254646	0.875989	CoA synthase [Source:HGNC Symbol;Acc:29932]
MEF2A	ENSG00000068305	4.37051	4.8297	4.7633	5.43928	5.41004	5.57187	4.44798	4.64517	4.66785	5.41472	5.4721	5.60744		0.0774733	-0.184525	-0.0954498	-0.0675006	0.602148		-0.0245591	0.0620559	0.0355707	0.0243558	0.849897		-0.102032	0.246581	0.131021	0.0918564	0.615744	myocyte enhancer factor 2A [Source:HGNC Symbol;Acc:6993]
OTUD5	ENSG00000068308	5.25023	5.24068	5.17324	5.24918	5.05878	5.06761	5.30335	5.08131	4.93305	5.33889	5.25576	5.03689		0.0531166	-0.159365	-0.240194	-0.115481	0.334096		0.0897109	0.196978	-0.0307183	0.0853234	0.47069		0.0365943	0.356342	0.209476	0.200804	0.240451	OTU domain containing 5 [Source:HGNC Symbol;Acc:25402]
TFE3	ENSG00000068323	5.61761	5.15197	5.28585	6.34457	6.43467	6.40294	5.54963	5.15396	5.28898	6.28666	6.3904	6.29008		-0.0679808	0.00199316	0.00313329	-0.0209515	0.875711		-0.0579127	-0.0442703	-0.112863	-0.071682	0.595018		0.0100681	-0.0462635	-0.115996	-0.0507305	0.789108	transcription factor binding to IGHM enhancer 3 [Source:HGNC Symbol;Acc:11752]
TBC1D25	ENSG00000068354	4.44726	4.42983	4.38566	4.24868	4.45068	4.21655	4.37183	4.36802	4.53257	4.13087	4.05412	4.1702		-0.0754251	-0.0618121	0.146907	0.00322329	0.97066		-0.117809	-0.396554	-0.0463498	-0.186905	0.0533621		-0.0423844	-0.334742	-0.193257	-0.190128	0.146543	TBC1 domain family, member 25 [Source:HGNC Symbol;Acc:8092]
ACSL4	ENSG00000068366	3.67755	3.61513	3.74151	5.00561	4.88326	4.67762	3.81438	3.46553	3.6398	4.98083	4.89689	4.87024		0.136831	-0.149599	-0.101702	-0.0381565	0.734967		-0.024775	0.0136244	0.19262	0.0604898	0.593128		-0.161606	0.163223	0.294322	0.0986464	0.538775	acyl-CoA synthetase long-chain family member 4 [Source:HGNC Symbol;Acc:3571]
INPP5A	ENSG00000068383	2.29117	2.66449	2.73115	2.22423	2.73825	2.37289	2.49166	2.08614	1.81232	2.15121	2.28623	2.53739		0.200491	-0.578352	-0.918824	-0.432228	0.0568924		-0.0730183	-0.452018	0.164503	-0.120178	0.563418		-0.273509	0.126334	1.08333	0.312051	0.298167	inositol polyphosphate-5-phosphatase, 40kDa [Source:HGNC Symbol;Acc:6076]
GPKOW	ENSG00000068394	3.4416	3.32034	3.31787	4.03295	4.19957	4.18795	3.34879	3.2319	3.7438	3.95129	4.21519	4.15341		-0.0928077	-0.0884418	0.425931	0.0815603	0.547915		-0.0816558	0.015616	-0.0345411	-0.033527	0.803423		0.0111519	0.104058	-0.460472	-0.115087	0.548789	G patch domain and KOW motifs [Source:HGNC Symbol;Acc:30677]
GRIPAP1	ENSG00000068400	3.71951	3.50577	3.65816	4.69381	4.46423	4.7542	4.06279	3.74737	3.85478	4.7639	4.85444	4.68458		0.343286	0.2416	0.196616	0.260501	0.0413986		0.0700843	0.390211	-0.0696137	0.130227	0.269869		-0.273202	0.148611	-0.26623	-0.130274	0.428029	GRIP1 associated protein 1 [Source:HGNC Symbol;Acc:18706]
FTSJ1	ENSG00000068438	4.3209	4.27662	4.38909	5.10718	5.21512	5.1926	4.35122	4.46238	4.59667	5.07942	5.20561	5.28137		0.0303172	0.185755	0.207584	0.141219	0.136973		-0.027759	-0.00950879	0.0887665	0.0171662	0.848236		-0.0580762	-0.195263	-0.118818	-0.124052	0.339116	FtsJ RNA methyltransferase homolog 1 (E. coli) [Source:HGNC Symbol;Acc:13254]
PRR11	ENSG00000068489	-1.07752	-0.931488	-0.616768	-2.66594	-2.68118	-2.93227	-1.04388	-0.67799	-0.571005	-2.8055	-2.01868	-3.59469		0.0336324	0.253498	0.0457626	0.110964	0.737224		-0.139561	0.662503	-0.662421	-0.0464932	0.887932		-0.173194	0.409005	-0.708184	-0.157458	0.736374	proline rich 11 [Source:HGNC Symbol;Acc:25619]
ATP11A	ENSG00000068650	2.85469	2.77853	3.01881	4.15429	4.08125	4.01909	3.04362	2.78968	3.17714	4.19497	4.2724	4.17164		0.188924	0.0111504	0.158333	0.119469	0.290794		0.0406889	0.191156	0.152553	0.128133	0.259181		-0.148235	0.180006	-0.00578036	0.00866346	0.955538	ATPase, class VI, type 11A [Source:HGNC Symbol;Acc:13552]
POLR1A	ENSG00000068654	4.05174	3.96442	4.09919	6.10107	6.29746	6.28821	4.07447	3.91387	4.33253	6.03856	6.23954	6.33751		0.0227318	-0.0505463	0.23334	0.0685087	0.583048		-0.0625076	-0.0579282	0.0492984	-0.0237125	0.84829		-0.0852394	-0.00738193	-0.184042	-0.0922211	0.601055	polymerase (RNA) I polypeptide A, 194kDa [Source:HGNC Symbol;Acc:17264]
LAPTM4A	ENSG00000068697	5.78963	5.75808	5.63125	4.70604	4.83091	4.85773	5.77592	5.76391	5.92407	4.8916	4.74356	4.80802		-0.0137095	0.00582525	0.292819	0.0949784	0.282358		0.185555	-0.0873489	-0.0497118	0.0161648	0.850591		0.199265	-0.0931742	-0.342531	-0.0788136	0.52016	lysosomal protein transmembrane 4 alpha [Source:HGNC Symbol;Acc:6924]
TTC7A	ENSG00000068724	3.96905	4.02556	3.97235	4.10446	3.86531	4.7534	4.03302	3.97831	3.8626	4.1445	4.09651	4.76634		0.0639706	-0.0472537	-0.10975	-0.0310111	0.893198		0.0400455	0.231199	0.0129306	0.094725	0.682884		-0.0239251	0.278452	0.122681	0.125736	0.701244	tetratricopeptide repeat domain 7A [Source:HGNC Symbol;Acc:19750]
IP6K2	ENSG00000068745	3.84159	3.80043	3.9032	3.57851	3.84397	3.64374	3.89121	3.98962	3.80321	3.56396	3.78563	3.58882		0.0496144	0.189186	-0.0999892	0.0462703	0.64322		-0.0145521	-0.0583414	-0.0549118	-0.0426018	0.669501		-0.0641665	-0.247527	0.0450774	-0.0888721	0.531172	inositol hexakisphosphate kinase 2 [Source:HGNC Symbol;Acc:17313]
SRBD1	ENSG00000068784	3.9357	3.46003	3.89263	3.52659	2.97565	3.51785	3.94833	3.48691	4.02826	3.70606	3.48259	3.5683		0.0126244	0.0268823	0.135625	0.0583772	0.772285		0.179471	0.50694	0.0504555	0.245622	0.239174		0.166847	0.480058	-0.0851694	0.187245	0.515294	S1 RNA binding domain 1 [Source:HGNC Symbol;Acc:25521]
CYFIP1	ENSG00000068793	1.99671	2.23733	1.76968	2.22708	2.15274	1.79586	2.35052	2.16203	2.28802	2.22751	2.01957	1.6962		0.353808	-0.0753061	0.518338	0.265613	0.144916		0.00042566	-0.133174	-0.0996594	-0.0774692	0.654764		-0.353382	-0.0578677	-0.617997	-0.343082	0.17933	cytoplasmic FMR1 interacting protein 1 [Source:HGNC Symbol;Acc:13759]
KIF2A	ENSG00000068796	6.24126	6.41821	6.36815	6.08072	6.4615	6.24683	6.28047	6.23072	6.23697	6.07208	6.52278	6.28167		0.039204	-0.187486	-0.131181	-0.0931543	0.47979		-0.00864693	0.0612717	0.034848	0.0291576	0.822943		-0.0478509	0.248758	0.166029	0.122312	0.511043	kinesin heavy chain member 2A [Source:HGNC Symbol;Acc:6318]
RASGRP2	ENSG00000068831	5.00495	5.31927	5.31786	2.10152	2.7655	2.55338	4.98961	5.37869	5.32826	1.9174	2.05188	2.48631		-0.0153421	0.0594168	0.010402	0.0181589	0.929794		-0.184118	-0.713617	-0.067065	-0.3216	0.140382		-0.168776	-0.773034	-0.077467	-0.339759	0.259335	RAS guanyl releasing protein 2 (calcium and DAG-regulated) [Source:HGNC Symbol;Acc:9879]
PSME4	ENSG00000068878	4.6274	4.29692	4.30463	5.10216	5.2761	5.11983	4.54718	4.17123	4.59025	5.11983	5.06803	5.07565		-0.0802226	-0.125696	0.285616	0.026566	0.839883		0.0176672	-0.208073	-0.0441779	-0.0781944	0.555189		0.0978897	-0.0823769	-0.329794	-0.10476	0.575861	proteasome (prosome, macropain) activator subunit 4 [Source:HGNC Symbol;Acc:20635]
IFT80	ENSG00000068885	1.20552	1.68494	1.66937	0.0295289	0.139559	0.435069	1.08959	1.74173	1.45301	0.031809	-0.0380564	0.506767		-0.115933	0.056786	-0.216362	-0.0918362	0.672847		0.00228014	-0.177616	0.0716981	-0.0345459	0.873306		0.118213	-0.234402	0.28806	0.0572904	0.851702	intraflagellar transport 80 homolog (Chlamydomonas) [Source:HGNC Symbol;Acc:29262]
SIRT2	ENSG00000068903	4.82221	4.89226	4.78419	4.00783	4.37708	4.06549	4.96915	4.97737	4.944	4.01272	3.89995	3.98324		0.146938	0.0851109	0.159817	0.130622	0.209854		0.00488766	-0.477132	-0.0822541	-0.184833	0.0870124		-0.142051	-0.562243	-0.242071	-0.315455	0.0449648	sirtuin 2 [Source:HGNC Symbol;Acc:10886]
ERLEC1	ENSG00000068912	4.87748	5.09597	4.78902	3.73153	3.72707	3.76946	4.91983	5.08414	4.81989	3.77957	3.71687	3.67695		0.0423443	-0.0118297	0.0308675	0.0204607	0.837809		0.048044	-0.0102024	-0.09251	-0.0182228	0.855309		0.00569964	0.0016273	-0.123378	-0.0386835	0.784528	endoplasmic reticulum lectin 1 [Source:HGNC Symbol;Acc:25222]
PPP2R5B	ENSG00000068971	2.78628	2.69322	2.46537	3.42739	3.35492	3.02186	2.96488	2.72719	2.6659	3.47641	3.07648	2.97351		0.178607	0.0339708	0.200532	0.137703	0.410709		0.0490159	-0.278441	-0.0483499	-0.0925918	0.576568		-0.129591	-0.312412	-0.248881	-0.230295	0.333873	protein phosphatase 2, regulatory subunit B', beta [Source:HGNC Symbol;Acc:9310]
PYGM	ENSG00000068976	0.148829	0.0268242	-0.0430755	0.423185	0.995845	0.611596	0.416005	0.405868	-0.160038	0.439537	0.713468	0.761625		0.267175	0.379044	-0.116963	0.176419	0.362123		0.0163523	-0.282377	0.150029	-0.0386651	0.838468		-0.250823	-0.661421	0.266992	-0.215084	0.429603	phosphorylase, glycogen, muscle [Source:HGNC Symbol;Acc:9726]
MAST4	ENSG00000069020	3.74324	3.74563	3.84076	5.12448	5.53644	4.6271	3.54839	3.86621	3.90235	4.90398	4.70513	4.70364		-0.19485	0.120579	0.0615912	-0.00422661	0.983095		-0.220501	-0.831311	0.0765422	-0.32509	0.125409		-0.0256503	-0.95189	0.014951	-0.320863	0.270419	microtubule associated serine/threonine kinase family member 4 [Source:HGNC Symbol;Acc:19037]
NUP133	ENSG00000069248	4.16779	3.9513	4.12407	4.32987	4.28704	4.51932	4.17397	4.06626	4.22378	4.32972	4.45787	4.57511		0.00617021	0.114962	0.0997129	0.0736152	0.478548		-0.000158131	0.170831	0.0557846	0.0754858	0.467733		-0.00632834	0.0558684	-0.0439283	0.00187058	0.989709	nucleoporin 133kDa [Source:HGNC Symbol;Acc:18016]
NUCKS1	ENSG00000069275	7.15867	7.20239	7.27498	5.82174	5.56825	6.0239	7.10864	7.13891	6.88129	5.83936	5.79065	6.11286		-0.0500336	-0.0634788	-0.393697	-0.16907	0.227675		0.017616	0.222396	0.0889533	0.109655	0.424111		0.0676496	0.285875	0.48265	0.278725	0.164891	nuclear casein kinase and cyclin-dependent kinase substrate 1 [Source:HGNC Symbol;Acc:29923]
VPS35	ENSG00000069329	5.8528	5.77029	5.863	6.13866	6.08242	6.14309	5.87212	5.84843	6.24517	6.24968	6.1752	6.12405		0.0193171	0.0781421	0.382168	0.159876	0.157536		0.111026	0.0927761	-0.0190481	0.0615846	0.569453		0.0917086	0.014634	-0.401216	-0.098291	0.521812	vacuolar protein sorting 35 homolog (S. cerevisiae) [Source:HGNC Symbol;Acc:13487]
DNAJA2	ENSG00000069345	5.4671	5.10786	5.30561	6.46469	6.53075	6.31083	5.24354	5.23491	5.5158	6.43218	6.81984	6.29451		-0.223556	0.127047	0.210193	0.0378948	0.805607		-0.0325087	0.289099	-0.0163151	0.0800917	0.604901		0.191047	0.162052	-0.226508	0.0421969	0.846264	DnaJ (Hsp40) homolog, subfamily A, member 2 [Source:HGNC Symbol;Acc:14884]
BCL3	ENSG00000069399	2.01819	0.496892	0.436776	4.14349	3.96596	4.2358	1.72624	0.634682	1.1325	4.3204	4.52351	4.06979		-0.291945	0.13779	0.69572	0.180522	0.659034		0.176913	0.557553	-0.166015	0.189484	0.643423		0.468857	0.419763	-0.861735	0.00896167	0.98758	B-cell CLL/lymphoma 3 [Source:HGNC Symbol;Acc:998]
KCNAB2	ENSG00000069424	6.82193	6.97156	6.60739	6.31939	6.48193	6.60671	6.80019	6.93694	6.61634	6.29565	6.21952	6.55708		-0.0217414	-0.0346281	0.00894844	-0.015807	0.9088		-0.0237403	-0.262417	-0.0496343	-0.111931	0.424765		-0.00199891	-0.227789	-0.0585828	-0.0961237	0.624342	potassium voltage-gated channel, shaker-related subfamily, beta member 2 [Source:HGNC Symbol;Acc:6229]
ABCC9	ENSG00000069431	0.123786	-0.294958	-0.117237	-0.193163	0.385059	0.00634198	-0.366583	-0.262441	-0.0298469	-0.14332	0.589964	-0.0546665		-0.490369	0.0325177	0.08739	-0.123487	0.575719		0.0498427	0.204905	-0.0610085	0.0645798	0.768458		0.540212	0.172387	-0.148399	0.188067	0.547226	ATP-binding cassette, sub-family C (CFTR/MRP), member 9 [Source:HGNC Symbol;Acc:60]
CLEC2D	ENSG00000069493	5.84429	5.89483	5.84963	6.38051	6.11305	6.15299	5.81062	5.91866	5.73662	6.22494	5.99698	5.98504		-0.0336682	0.0238301	-0.113016	-0.0409515	0.687553		-0.155568	-0.116067	-0.167951	-0.146529	0.169004		-0.1219	-0.139897	-0.0549347	-0.105577	0.467672	C-type lectin domain family 2, member D [Source:HGNC Symbol;Acc:14351]
FUNDC1	ENSG00000069509	2.43889	2.6921	2.47258	1.95874	1.63421	1.92044	2.45956	2.15301	2.94421	1.84611	1.68856	2.01959		0.0206672	-0.539085	0.471626	-0.0155974	0.934829		-0.112627	0.0543459	0.0991472	0.0136222	0.943065		-0.133294	0.593431	-0.372479	0.0292196	0.913754	FUN14 domain containing 1 [Source:HGNC Symbol;Acc:28746]
RORA	ENSG00000069667	6.49147	6.70732	6.51409	7.17079	7.45596	6.58297	6.46162	6.35677	5.26787	6.83027	6.64349	6.88375		-0.0298481	-0.350549	-1.24622	-0.542205	0.102077		-0.340523	-0.812472	0.300778	-0.284073	0.368228		-0.310675	-0.461924	1.547	0.258133	0.55841	RAR-related orphan receptor A [Source:HGNC Symbol;Acc:10258]
TGFBR3	ENSG00000069702	5.73396	5.39834	4.90241	5.17753	5.55021	4.67979	5.6321	5.04617	4.50895	4.98379	4.92245	4.53361		-0.101866	-0.352168	-0.393463	-0.282499	0.394581		-0.193732	-0.627756	-0.146183	-0.322557	0.333666		-0.0918654	-0.275588	0.24728	-0.0400577	0.930705	transforming growth factor, beta receptor III [Source:HGNC Symbol;Acc:11774]
KIAA1107	ENSG00000069712	1.59138	1.06709	1.15677	-1.75799	-1.23038	-1.76523	1.34763	1.15024	1.5873	-1.7267	-1.8339	-1.21132		-0.243753	0.0831528	0.430533	0.0899775	0.686958		0.0312936	-0.60352	0.553906	-0.00610704	0.978088		0.275047	-0.686673	0.123373	-0.0960846	0.760487	KIAA1107 [Source:HGNC Symbol;Acc:29192]
ATP1B3	ENSG00000069849	5.53748	5.46654	5.2023	6.1249	6.50553	6.09775	5.41814	5.47007	5.25499	6.28579	6.13504	6.0422		-0.119339	0.00352493	0.0526972	-0.0210389	0.878587		0.160888	-0.370499	-0.0555442	-0.0883851	0.525112		0.280227	-0.374024	-0.108241	-0.0673462	0.730154	ATPase, Na+/K+ transporting, beta 3 polypeptide [Source:HGNC Symbol;Acc:806]
NEDD4	ENSG00000069869	2.09892	2.16621	1.94895	3.75969	3.79693	3.50084	1.9966	2.17471	2.24153	3.81852	4.00564	3.61584		-0.10232	0.00850261	0.292576	0.0662528	0.607256		0.0588357	0.208709	0.115007	0.127517	0.331068		0.161156	0.200206	-0.177569	0.0612645	0.735823	neural precursor cell expressed, developmentally down-regulated 4, E3 ubiquitin protein ligase [Source:HGNC Symbol;Acc:7727]
PIGB	ENSG00000069943	1.15349	1.55672	1.03196	1.17358	1.2643	1.27333	1.53286	1.41637	1.37124	1.39152	1.16858	1.2726		0.379366	-0.140354	0.339277	0.192763	0.161907		0.217945	-0.0957234	-0.000723638	0.0404993	0.757693		-0.161421	0.0446308	-0.340001	-0.152264	0.418851	phosphatidylinositol glycan anchor biosynthesis, class B [Source:HGNC Symbol;Acc:8959]
MAPK6	ENSG00000069956	4.36501	4.47555	4.5079	5.34371	5.37631	5.25912	4.33121	4.30577	4.04961	5.1802	5.21762	5.26822		-0.0337971	-0.169777	-0.458295	-0.220623	0.0339663		-0.163511	-0.158693	0.00909782	-0.104369	0.273025		-0.129714	0.0110843	0.467393	0.116254	0.382502	mitogen-activated protein kinase 6 [Source:HGNC Symbol;Acc:6879]
GNB5	ENSG00000069966	3.62772	3.86354	3.62241	2.10279	1.76094	2.06201	3.71919	3.85059	3.92009	2.15984	2.06408	2.02539		0.0914719	-0.0129487	0.297673	0.125399	0.288336		0.0570479	0.303139	-0.0366201	0.107856	0.35759		-0.0344241	0.316088	-0.334294	-0.0175433	0.9139	guanine nucleotide binding protein (G protein), beta 5 [Source:HGNC Symbol;Acc:4401]
RAB27A	ENSG00000069974	5.08876	5.1365	4.98197	5.63173	5.46443	5.09248	5.04147	5.00366	4.6775	5.63737	5.59974	5.24726		-0.0472919	-0.132838	-0.304471	-0.161534	0.336712		0.00563475	0.135312	0.154783	0.0985765	0.551851		0.0529267	0.26815	0.459254	0.26011	0.277253	RAB27A, member RAS oncogene family [Source:HGNC Symbol;Acc:9766]
CECR5	ENSG00000069998	3.47486	3.92182	3.78487	4.28409	4.6973	4.26021	3.49498	4.00287	3.64542	4.18604	4.34673	4.21072		0.020113	0.0810435	-0.139449	-0.0127642	0.940927		-0.0980463	-0.350565	-0.0494958	-0.166036	0.3461		-0.118159	-0.431608	0.0899534	-0.153271	0.533259	cat eye syndrome chromosome region, candidate 5 [Source:HGNC Symbol;Acc:1843]
UFD1L	ENSG00000070010	4.68698	4.71356	4.6111	4.53801	4.68028	4.50709	4.70315	4.55281	4.55805	4.46186	4.5201	4.43465		0.0161677	-0.16075	-0.0530506	-0.0658778	0.419966		-0.076156	-0.160182	-0.0724313	-0.102923	0.218048		-0.0923237	0.000568676	-0.0193806	-0.0370452	0.745008	ubiquitin fusion degradation 1 like (yeast) [Source:HGNC Symbol;Acc:12520]
LRP6	ENSG00000070018	-0.76737	1.63114	2.22317	0.12417	2.18379	2.58963	-0.594468	1.8132	2.47723	-0.0124962	2.42114	2.91848		0.172902	0.182064	0.254062	0.203009	0.858442		-0.136666	0.237344	0.328843	0.143174	0.899859		-0.309568	0.0552805	0.0747802	-0.0598356	0.970324	low density lipoprotein receptor-related protein 6 [Source:HGNC Symbol;Acc:6698]
PHRF1	ENSG00000070047	4.86841	4.65819	4.72841	5.90292	5.98872	5.78118	4.72348	4.68889	4.82471	5.76657	5.95187	5.73991		-0.144935	0.030696	0.096306	-0.00597761	0.950395		-0.136346	-0.0368506	-0.0412707	-0.071489	0.463068		0.00858912	-0.0675466	-0.137577	-0.0655114	0.631722	PHD and ring finger domains 1 [Source:HGNC Symbol;Acc:24351]
IKBKAP	ENSG00000070061	4.29197	4.31381	4.27526	4.10464	4.01798	4.28926	4.36781	4.27323	4.64607	4.17017	4.17307	4.19275		0.0758368	-0.0405819	0.370809	0.135355	0.225108		0.0655308	0.155095	-0.0965162	0.0413698	0.701148		-0.010306	0.195677	-0.467325	-0.0939847	0.539959	inhibitor of kappa light polypeptide gene enhancer in B-cells, kinase complex-associated protein [Source:HGNC Symbol;Acc:5959]
NUCB2	ENSG00000070081	5.59029	5.90006	5.81441	4.43619	5.04103	4.92204	5.7243	5.93632	6.02198	4.33509	4.34029	4.97251		0.134009	0.0362569	0.207577	0.125948	0.54813		-0.101104	-0.700732	0.0504668	-0.250456	0.244533		-0.235113	-0.736989	-0.15711	-0.376404	0.218165	nucleobindin 2 [Source:HGNC Symbol;Acc:8044]
PFN2	ENSG00000070087	2.00304	2.32535	1.7259	0.418718	0.869649	0.402376	1.82077	2.22868	1.43297	0.504108	0.620238	0.121628		-0.18227	-0.0966709	-0.292927	-0.190623	0.432323		0.0853896	-0.249411	-0.280748	-0.148256	0.538886		0.26766	-0.15274	0.0121794	0.0423664	0.900259	profilin 2 [Source:HGNC Symbol;Acc:8882]
DAPP1	ENSG00000070190	2.33375	2.04209	2.10772	3.17137	2.96573	3.53239	2.29821	1.89424	2.29018	3.13033	3.4752	3.59728		-0.035543	-0.147851	0.18246	-0.000311322	0.998647		-0.041043	0.509471	0.0648811	0.17777	0.34414		-0.00549998	0.657321	-0.117578	0.178081	0.497938	dual adaptor of phosphotyrosine and 3-phosphoinositides [Source:HGNC Symbol;Acc:16500]
SLC44A1	ENSG00000070214	4.35317	4.42997	4.34499	2.52	2.5632	2.80946	4.42143	4.37032	4.27579	2.8305	2.5903	2.88823		0.0682605	-0.0596555	-0.0691969	-0.0201973	0.850702		0.310506	0.0271061	0.0787672	0.138793	0.21367		0.242246	0.0867616	0.147964	0.158991	0.307395	solute carrier family 44 (choline transporter), member 1 [Source:HGNC Symbol;Acc:18798]
TMEM260	ENSG00000070269	3.00874	3.22439	3.0896	2.1944	2.25541	2.57636	3.0676	3.12436	3.17532	2.30596	2.25468	2.46261		0.0588581	-0.100028	0.0857211	0.0148504	0.896803		0.111555	-0.00073351	-0.113743	-0.000973956	0.99321		0.0526966	0.0992945	-0.199464	-0.0158244	0.922134	transmembrane protein 260 [Source:HGNC Symbol;Acc:20185]
SMG6	ENSG00000070366	4.92217	4.71988	4.78739	5.39303	5.39235	5.62191	4.96419	4.63085	5.00112	5.38742	5.20667	5.56763		0.0420227	-0.089029	0.213731	0.055575	0.677978		-0.00560847	-0.185684	-0.0542801	-0.0818574	0.542872		-0.0476311	-0.0966546	-0.268011	-0.137432	0.471763	SMG6 nonsense mediated mRNA decay factor [Source:HGNC Symbol;Acc:17809]
EXOC5	ENSG00000070367	4.53243	4.58784	4.70709	5.01487	4.83131	4.86936	4.70195	4.74278	4.7572	4.98986	4.87233	4.97926		0.169518	0.154946	0.0501107	0.124858	0.148853		-0.0250122	0.0410187	0.109894	0.041967	0.610765		-0.19453	-0.113927	0.0597838	-0.082891	0.479898	exocyst complex component 5 [Source:HGNC Symbol;Acc:10696]
FSTL3	ENSG00000070404	0.262756	0.74687	0.388756	-0.495759	-0.145682	0.612363	0.27069	0.679377	0.654481	0.278393	-0.34481	0.772773		0.00793352	-0.0674926	0.265725	0.0687221	0.834033		0.774153	-0.199128	0.16041	0.245145	0.460612		0.766219	-0.131635	-0.105316	0.176423	0.704405	follistatin-like 3 (secreted glycoprotein) [Source:HGNC Symbol;Acc:3973]
DGCR2	ENSG00000070413	4.88782	4.84375	4.84685	4.53533	4.45699	4.67406	4.73219	4.8458	4.85826	4.53838	4.57643	4.67656		-0.155635	0.0020508	0.0114067	-0.0473925	0.566966		0.00305661	0.119434	0.00249992	0.0416637	0.614068		0.158691	0.117384	-0.0089068	0.0890561	0.449678	DiGeorge syndrome critical region gene 2 [Source:HGNC Symbol;Acc:2845]
RNF126	ENSG00000070423	4.56313	4.51806	4.55675	4.84549	4.98005	4.61279	4.26557	4.7224	4.34136	4.82091	4.88296	4.69533		-0.297561	0.204338	-0.215388	-0.102871	0.450161		-0.0245794	-0.0970962	0.0825383	-0.0130458	0.922597		0.272982	-0.301434	0.297927	0.0898248	0.638011	ring finger protein 126 [Source:HGNC Symbol;Acc:21151]
MNT	ENSG00000070444	4.85505	4.92663	4.87154	4.63726	4.84521	4.80752	4.96621	4.79929	4.81759	4.5276	4.20892	4.7863		0.111158	-0.127339	-0.0539463	-0.0233756	0.862646		-0.109652	-0.636291	-0.0212165	-0.25572	0.0805307		-0.220811	-0.508952	0.0327298	-0.232344	0.240372	MAX network transcriptional repressor [Source:HGNC Symbol;Acc:7188]
ZXDC	ENSG00000070476	4.11437	3.96635	4.23374	3.81862	3.81534	3.70462	4.13996	4.05313	4.02468	3.8377	3.95917	3.79388		0.0255905	0.0867861	-0.209056	-0.0322265	0.722581		0.0190717	0.143835	0.0892682	0.0840582	0.363174		-0.00651874	0.0570486	0.298324	0.116285	0.373303	ZXD family zinc finger C [Source:HGNC Symbol;Acc:28160]
JMJD6	ENSG00000070495	3.16773	2.88042	2.84635	4.38149	3.98642	4.34141	3.30159	2.75389	3.30159	4.48316	4.45689	4.30888		0.133856	-0.126531	0.455232	0.154186	0.378957		0.101671	0.470467	-0.0325237	0.179871	0.308051		-0.032185	0.596998	-0.487755	0.0256858	0.915816	jumonji domain containing 6 [Source:HGNC Symbol;Acc:19355]
POLB	ENSG00000070501	2.34367	2.23981	2.33288	2.88028	2.85681	2.80774	2.26485	2.15535	2.31703	2.7115	2.79281	2.72494		-0.078817	-0.0844521	-0.0158433	-0.0597042	0.426482		-0.168778	-0.0640058	-0.0827976	-0.105194	0.17467		-0.0899606	0.0204464	-0.0669543	-0.0454895	0.664732	polymerase (DNA directed), beta [Source:HGNC Symbol;Acc:9174]
ST6GALNAC1	ENSG00000070526	0.156007	2.65031	1.62936	-2.48239	-0.179959	-2.24848	0.368151	1.91487	1.65606	-2.07287	-1.01999	-1.1238		0.212144	-0.735438	0.0267003	-0.165531	0.828797		0.409519	-0.840029	1.12468	0.231392	0.7627		0.197375	-0.104591	1.09798	0.396923	0.714489	ST6 (alpha-N-acetyl-neuraminyl-2,3-beta-galactosyl-1,3)-N-acetylgalactosaminide alpha-2,6-sialyltransferase 1 [Source:HGNC Symbol;Acc:23614]
WIPI1	ENSG00000070540	-0.423638	0.205747	-0.420183	1.13992	1.2083	0.843461	-0.241622	0.0644021	-0.393188	0.98672	0.805678	0.840546		0.182016	-0.141345	0.0269952	0.0225554	0.905092		-0.153198	-0.402621	-0.00291498	-0.186245	0.336262		-0.335214	-0.261276	-0.0299102	-0.2088	0.441937	WD repeat domain, phosphoinositide interacting 1 [Source:HGNC Symbol;Acc:25471]
GBA2	ENSG00000070610	3.51386	3.70065	3.77455	3.84979	3.85249	3.54288	3.8087	3.75399	3.88108	3.83854	3.97603	3.58813		0.294846	0.0533444	0.106524	0.151571	0.2526		-0.0112492	0.123541	0.0452511	0.0525144	0.683029		-0.306095	0.0701969	-0.0612726	-0.0990568	0.58724	glucosidase, beta (bile acid) 2 [Source:HGNC Symbol;Acc:18986]
NDST1	ENSG00000070614	-1.27395	-0.55239	-0.726016	0.686788	1.34248	0.832826	-1.29539	-0.72299	-0.72299	0.651579	1.24112	1.07512		-0.0214356	-0.170599	0.00302666	-0.0630027	0.808666		-0.0352092	-0.101363	0.242297	0.0352418	0.892145		-0.0137736	0.0692365	0.239271	0.0982445	0.789535	N-deacetylase/N-sulfotransferase (heparan glucosaminyl) 1 [Source:HGNC Symbol;Acc:7680]
ASNS	ENSG00000070669	5.07684	5.5135	5.18655	7.15457	7.1636	7.47384	5.09659	5.51661	5.57312	7.31606	7.37928	7.39263		0.0197481	0.00310907	0.386573	0.136477	0.396105		0.16149	0.215678	-0.0812094	0.098653	0.536047		0.141742	0.212569	-0.467782	-0.0378238	0.86556	asparagine synthetase (glutamine-hydrolyzing) [Source:HGNC Symbol;Acc:753]
AP3M2	ENSG00000070718	3.37066	2.89929	3.03969	3.97165	4.09526	3.61307	3.29342	2.85544	3.19497	3.98804	3.77124	3.53842		-0.0772436	-0.0438483	0.155281	0.0113964	0.951205		0.0163947	-0.324016	-0.07465	-0.127424	0.498883		0.0936383	-0.280167	-0.229931	-0.13882	0.60068	adaptor-related protein complex 3, mu 2 subunit [Source:HGNC Symbol;Acc:570]
ST6GALNAC2	ENSG00000070731	-1.3061	-0.410693	-0.487372	-3.22836	-4.49902	-5.28038	-1.13724	-0.657388	-0.557829	-2.85506	-3.70962	-4.65216		0.168852	-0.246695	-0.0704567	-0.0494333	0.929381		0.373293	0.789394	0.628217	0.596968	0.297969		0.204441	1.03609	0.698674	0.646401	0.420266	ST6 (alpha-N-acetyl-neuraminyl-2,3-beta-galactosyl-1,3)-N-acetylgalactosaminide alpha-2,6-sialyltransferase 2 [Source:HGNC Symbol;Acc:10867]
PABPC1	ENSG00000070756	9.95453	9.95453	9.96517	9.18122	9.06441	9.21784	9.91587	9.97431	10.0567	9.15818	9.12535	9.20417		-0.0386607	0.0197776	0.0914817	0.0241996	0.742898		-0.0230457	0.0609368	-0.0136703	0.00807363	0.912643		0.015615	0.0411592	-0.105152	-0.0161259	0.876905	poly(A) binding protein, cytoplasmic 1 [Source:HGNC Symbol;Acc:8554]
TESK2	ENSG00000070759	1.93716	2.29109	2.015	2.67799	2.43287	2.32856	2.11511	1.9193	1.92215	2.74321	2.65629	2.32725		0.177949	-0.371788	-0.0928518	-0.0955637	0.516596		0.0652225	0.223427	-0.00131055	0.0957798	0.515668		-0.112727	0.595216	0.0915413	0.191343	0.363514	testis-specific kinase 2 [Source:HGNC Symbol;Acc:11732]
C16orf80	ENSG00000070761	3.04945	3.10296	3.1218	3.68814	3.81615	3.89673	3.06226	3.00699	3.22316	3.79637	3.91089	3.85209		0.0128082	-0.0959741	0.101358	0.00606409	0.944306		0.108238	0.094737	-0.0446308	0.0527815	0.54687		0.0954301	0.190711	-0.145989	0.0467174	0.704542	chromosome 16 open reading frame 80 [Source:HGNC Symbol;Acc:29523]
CSNK2A2	ENSG00000070770	5.76509	5.83509	5.81367	5.56457	5.78444	5.68243	5.82561	5.78908	5.80871	5.64293	5.66695	5.63761		0.0605124	-0.0460068	-0.00496134	0.00318143	0.965917		0.0783643	-0.117489	-0.0448205	-0.0279816	0.708043		0.0178519	-0.0714818	-0.0398592	-0.031163	0.767756	casein kinase 2, alpha prime polypeptide [Source:HGNC Symbol;Acc:2459]
EIF2B3	ENSG00000070785	1.69301	2.20541	1.75147	3.35639	3.60616	3.59837	1.95673	1.94997	2.30691	3.38365	3.58659	3.58304		0.263721	-0.255443	0.555435	0.187904	0.249991		0.0272589	-0.0195694	-0.0153264	-0.00254564	0.987131		-0.236462	0.235873	-0.570761	-0.19045	0.402059	eukaryotic translation initiation factor 2B, subunit 3 gamma, 58kDa [Source:HGNC Symbol;Acc:3259]
TCOF1	ENSG00000070814	5.19963	5.23126	5.2286	6.17417	6.17332	6.17944	5.21006	5.33852	5.22398	6.06925	6.21526	6.18221		0.0104365	0.107256	-0.00461825	0.0376914	0.602078		-0.104921	0.0419404	0.00277733	-0.0200679	0.780239		-0.115358	-0.0653155	0.00739558	-0.0577592	0.572536	Treacher Collins-Franceschetti syndrome 1 [Source:HGNC Symbol;Acc:11654]
CDC42	ENSG00000070831	7.60812	7.69694	7.70575	7.09117	6.96308	7.04836	7.59531	7.57842	7.5535	7.17743	7.03609	7.0161		-0.0128158	-0.118524	-0.152255	-0.0945316	0.229197		0.0862627	0.0730093	-0.0322642	0.042336	0.57908		0.0990785	0.191533	0.119991	0.136868	0.219094	cell division cycle 42 [Source:HGNC Symbol;Acc:1736]
OSBPL3	ENSG00000070882	4.23065	4.74787	4.38545	4.99128	4.99558	5.11918	4.29292	4.70754	4.06601	5.01963	4.58419	5.22122		0.0622709	-0.0403252	-0.319447	-0.099167	0.635929		0.0283464	-0.411399	0.102045	-0.0936694	0.654565		-0.0339246	-0.371074	0.421492	0.0054976	0.985109	oxysterol binding protein-like 3 [Source:HGNC Symbol;Acc:16370]
RAD18	ENSG00000070950	3.10412	3.47019	3.33457	3.23859	3.64841	3.28987	3.33428	3.36808	2.98013	3.16335	3.23315	3.25414		0.230168	-0.102107	-0.354434	-0.0754574	0.612793		-0.0752408	-0.415257	-0.0357326	-0.17541	0.252365		-0.305409	-0.31315	0.318701	-0.0999527	0.635207	RAD18 homolog (S. cerevisiae) [Source:HGNC Symbol;Acc:18278]
ATP2B1	ENSG00000070961	4.49322	4.72312	4.42789	4.93488	5.45824	4.93214	4.44064	4.48988	4.13788	4.8225	4.99282	4.93647		-0.0525836	-0.233242	-0.290008	-0.191944	0.247448		-0.112381	-0.465418	0.00432674	-0.191157	0.249264		-0.0597971	-0.232177	0.294335	0.00078695	0.99723	ATPase, Ca++ transporting, plasma membrane 1 [Source:HGNC Symbol;Acc:814]
NCK2	ENSG00000071051	5.8136	5.81292	5.80006	5.04386	5.24887	5.04184	5.66474	5.92553	5.93475	5.23863	5.41938	5.09972		-0.148866	0.112611	0.134695	0.0328134	0.768543		0.194774	0.170505	0.0578846	0.141054	0.222578		0.34364	0.0578931	-0.0768102	0.108241	0.496635	NCK adaptor protein 2 [Source:HGNC Symbol;Acc:7665]
MAP4K4	ENSG00000071054	6.17241	5.87291	6.00842	6.19262	6.29596	6.33754	6.13569	5.84797	6.12015	6.15154	6.05539	6.2984		-0.0367203	-0.0249416	0.111727	0.0166882	0.884499		-0.0410815	-0.240566	-0.0391398	-0.106929	0.362034		-0.00436124	-0.215624	-0.150866	-0.123617	0.453061	mitogen-activated protein kinase kinase kinase kinase 4 [Source:HGNC Symbol;Acc:6866]
MGAT4A	ENSG00000071073	7.12877	7.39248	7.28264	5.39549	5.46972	5.60379	7.10141	7.24154	6.3923	5.34913	5.47882	5.52488		-0.0273627	-0.150947	-0.890345	-0.356218	0.0879498		-0.0463622	0.00909064	-0.0789085	-0.0387267	0.841423		-0.0189996	0.160038	0.811437	0.317492	0.261193	mannosyl (alpha-1,3-)-glycoprotein beta-1,4-N-acetylglucosaminyltransferase, isozyme A [Source:HGNC Symbol;Acc:7047]
RPL31	ENSG00000071082	9.59455	9.74499	9.71064	8.59043	8.71987	8.89423	9.55259	9.698	9.84453	8.67376	8.62056	8.70658		-0.0419582	-0.046995	0.133884	0.014977	0.885946		0.0833346	-0.0993092	-0.187653	-0.0678759	0.51991		0.125293	-0.0523142	-0.321538	-0.0828529	0.577591	ribosomal protein L31 [Source:HGNC Symbol;Acc:10334]
WDR1	ENSG00000071127	7.6042	7.47197	7.45132	7.62734	7.43412	7.66759	7.52848	7.34701	7.37692	7.65515	7.46395	7.64413		-0.0757184	-0.124959	-0.0744029	-0.0916935	0.360252		0.027807	0.0298248	-0.0234621	0.0113899	0.907579		0.103525	0.154784	0.0509408	0.103083	0.463577	WD repeat domain 1 [Source:HGNC Symbol;Acc:12754]
SNX13	ENSG00000071189	3.87164	3.82227	3.61604	3.65994	3.88178	3.67981	3.59778	3.84176	3.51004	3.73496	3.75486	3.76599		-0.273859	0.0194901	-0.106	-0.120123	0.293635		0.0750188	-0.126922	0.0861744	0.0114238	0.918167		0.348877	-0.146412	0.192174	0.131547	0.4109	sorting nexin 13 [Source:HGNC Symbol;Acc:21335]
ARHGAP10	ENSG00000071205	1.24487	1.34987	1.28084	2.26592	2.2675	1.98262	1.00094	1.1674	1.52586	2.0945	2.14609	2.01784		-0.243924	-0.182469	0.245029	-0.060455	0.656162		-0.171418	-0.121413	0.0352239	-0.0858691	0.529244		0.0725065	0.061056	-0.209805	-0.0254141	0.894225	Rho GTPase activating protein 10 [Source:HGNC Symbol;Acc:26099]
RPS6KA2	ENSG00000071242	4.32302	4.48535	4.61081	4.17958	3.89828	4.27041	4.49371	4.35859	4.6032	4.21641	4.31708	4.49303		0.170693	-0.126761	-0.00761461	0.0121058	0.924891		0.0368301	0.418796	0.222624	0.226083	0.100844		-0.133863	0.545557	0.230239	0.213978	0.254505	ribosomal protein S6 kinase, 90kDa, polypeptide 2 [Source:HGNC Symbol;Acc:10431]
ING3	ENSG00000071243	4.24787	4.63365	4.65343	3.82665	4.19882	3.93744	4.21883	4.64258	4.74902	3.85011	4.1139	3.9697		-0.0290398	0.00892823	0.0955938	0.0251608	0.882967		0.0234584	-0.0849168	0.0322601	-0.00973275	0.954568		0.0524982	-0.0938451	-0.0633337	-0.0348935	0.885215	inhibitor of growth family, member 3 [Source:HGNC Symbol;Acc:14587]
VASH1	ENSG00000071246	1.12976	1.13643	0.382214	-1.02003	-0.613346	-2.2628	0.952118	1.68922	0.623301	-1.39391	-0.0060148	-1.4213		-0.177638	0.552792	0.241087	0.205414	0.690228		-0.37388	0.607331	0.8415	0.358317	0.49048		-0.196242	0.0545394	0.600414	0.152904	0.83336	vasohibin 1 [Source:HGNC Symbol;Acc:19964]
WBSCR22	ENSG00000071462	4.8004	4.95018	5.08362	5.52367	5.81805	5.7599	4.83882	4.94766	4.76473	5.50834	5.86076	5.75069		0.038424	-0.00252348	-0.318892	-0.0943304	0.453939		-0.0153274	0.0427055	-0.00921909	0.00605302	0.961118		-0.0537514	0.045229	0.309673	0.100383	0.570709	Williams Beuren syndrome chromosome region 22 [Source:HGNC Symbol;Acc:16405]
SEL1L	ENSG00000071537	4.73209	4.64594	4.71026	5.66264	5.52581	5.67087	4.71437	4.58586	4.26359	5.59293	5.57514	5.72617		-0.0177246	-0.0600852	-0.446669	-0.174826	0.149597		-0.0697026	0.049329	0.0553069	0.0116445	0.919309		-0.0519779	0.109414	0.501976	0.186471	0.266483	sel-1 suppressor of lin-12-like (C. elegans) [Source:HGNC Symbol;Acc:10717]
TRIP13	ENSG00000071539	-0.911354	-0.699433	-0.893427	1.16502	0.721806	0.827637	-0.770611	-0.924347	-0.176022	0.954068	0.957087	0.735383		0.140743	-0.224915	0.717405	0.211078	0.285193		-0.210954	0.235281	-0.0922537	-0.0226424	0.906029		-0.351697	0.460195	-0.809659	-0.23372	0.397481	thyroid hormone receptor interactor 13 [Source:HGNC Symbol;Acc:12307]
ATP6AP1	ENSG00000071553	6.17622	6.19639	6.14225	5.08975	5.02705	5.23918	6.19311	6.16548	6.18143	5.07185	4.98455	5.16305		0.0168956	-0.03091	0.0391856	0.00839041	0.917042		-0.0179024	-0.0424958	-0.0761387	-0.0455123	0.575071		-0.034798	-0.0115858	-0.115324	-0.0539027	0.63792	ATPase, H+ transporting, lysosomal accessory protein 1 [Source:HGNC Symbol;Acc:868]
TCF3	ENSG00000071564	5.51052	5.48703	5.56751	5.39383	5.5602	5.53688	5.38613	5.4918	5.57292	5.34388	5.41867	5.59586		-0.124392	0.00477501	0.00541363	-0.0380679	0.68097		-0.0499533	-0.141533	0.058974	-0.0441708	0.633832		0.0744391	-0.146308	0.0535604	-0.00610286	0.962667	transcription factor 3 [Source:HGNC Symbol;Acc:11633]
TRIB2	ENSG00000071575	5.30444	5.76907	5.73787	4.02751	4.37784	4.08137	5.05489	5.54275	5.43289	3.98508	4.1434	4.30256		-0.249548	-0.226316	-0.304981	-0.260281	0.156614		-0.0424362	-0.234436	0.22119	-0.0185608	0.915248		0.207112	-0.00812075	0.526171	0.241721	0.338412	tribbles pseudokinase 2 [Source:HGNC Symbol;Acc:30809]
DAZAP1	ENSG00000071626	5.73758	5.86314	5.85427	6.38129	6.42414	6.42	5.68701	5.86624	5.63965	6.38059	6.54825	6.51007		-0.0505669	0.00310187	-0.214619	-0.0873613	0.322456		-0.000696969	0.124119	0.0900716	0.0711646	0.41639		0.0498699	0.121017	0.30469	0.158526	0.211215	DAZ associated protein 1 [Source:HGNC Symbol;Acc:2683]
MBD3	ENSG00000071655	5.52616	5.63347	5.43475	5.99848	6.09141	6.019	5.49063	5.79515	5.65354	5.95699	6.08475	6.06146		-0.035529	0.161679	0.218789	0.11498	0.246018		-0.0414887	-0.00666875	0.0424612	-0.00189874	0.984172		-0.00595966	-0.168348	-0.176328	-0.116878	0.396644	methyl-CpG binding domain protein 3 [Source:HGNC Symbol;Acc:6918]
HLTF	ENSG00000071794	2.47652	2.64168	2.70503	2.51901	2.5393	2.876	2.83231	2.83749	3.45301	2.37765	2.3575	2.75088		0.355789	0.195817	0.747981	0.433196	0.0398702		-0.141358	-0.181796	-0.125115	-0.149423	0.434949		-0.497147	-0.377613	-0.873096	-0.582618	0.0485695	helicase-like transcription factor [Source:HGNC Symbol;Acc:11099]
FAM50A	ENSG00000071859	4.92213	4.98963	4.70014	4.4264	4.06702	4.14017	5.151	4.79156	4.67207	4.46897	4.02406	3.98238		0.228867	-0.198071	-0.0280681	0.000909322	0.99584		0.0425693	-0.0429558	-0.157786	-0.0527241	0.762977		-0.186297	0.155115	-0.129718	-0.0536334	0.828078	family with sequence similarity 50, member A [Source:HGNC Symbol;Acc:18786]
FAM3A	ENSG00000071889	3.96105	3.70178	4.00897	3.08343	2.97532	3.02015	3.80489	3.88984	4.03206	3.20924	3.17503	3.29596		-0.156155	0.188067	0.0230865	0.0183327	0.855764		0.125816	0.199708	0.27581	0.200445	0.0684353		0.281971	0.0116412	0.252724	0.182112	0.219206	family with sequence similarity 3, member A [Source:HGNC Symbol;Acc:13749]
CPSF1	ENSG00000071894	5.765	5.6841	5.5481	4.82395	4.89393	5.27105	5.71255	5.70336	5.40454	4.8566	5.15944	5.31644		-0.0524412	0.0192563	-0.143554	-0.0589131	0.710818		0.032648	0.265501	0.0453979	0.114516	0.47536		0.0850892	0.246245	0.188952	0.173429	0.445498	cleavage and polyadenylation specific factor 1, 160kDa [Source:HGNC Symbol;Acc:2324]
PDCD2	ENSG00000071994	5.73562	5.81179	5.88527	5.47431	5.41826	5.58158	5.80009	5.90241	6.12603	5.5555	5.42223	5.60167		0.0644723	0.0906175	0.240766	0.131952	0.213502		0.0811968	0.0039706	0.0200888	0.0350854	0.731353		0.0167246	-0.0866469	-0.220678	-0.0968666	0.50626	programmed cell death 2 [Source:HGNC Symbol;Acc:8762]
RDH11	ENSG00000072042	5.04222	5.10519	4.85526	4.82261	4.71704	4.87404	5.06212	5.03675	5.1405	4.81629	4.73732	4.71604		0.0198948	-0.0684374	0.285233	0.0788969	0.375905		-0.00631611	0.0202796	-0.157997	-0.0480112	0.585291		-0.0262109	0.0887169	-0.44323	-0.126908	0.316632	retinol dehydrogenase 11 (all-trans/9-cis/11-cis) [Source:HGNC Symbol;Acc:17964]
PRKACA	ENSG00000072062	5.30269	5.46737	5.50576	4.23988	4.15368	4.401	5.36455	5.38029	5.45205	4.36351	4.22985	4.39578		0.0618551	-0.08708	-0.053705	-0.02631	0.779194		0.123625	0.0761751	-0.00522037	0.0648599	0.493815		0.0617698	0.163255	0.0484847	0.0911699	0.496375	protein kinase, cAMP-dependent, catalytic, alpha [Source:HGNC Symbol;Acc:9380]
LPHN1	ENSG00000072071	3.96963	3.64537	3.87636	3.76221	4.33495	4.14458	3.87701	3.56263	3.9285	3.62112	3.63972	4.08079		-0.0926225	-0.0827346	0.0521424	-0.0410716	0.823993		-0.141083	-0.695234	-0.0637889	-0.300035	0.126006		-0.0484607	-0.6125	-0.115931	-0.258964	0.332538	latrophilin 1 [Source:HGNC Symbol;Acc:20973]
ACTN1	ENSG00000072110	6.13788	6.05086	6.39849	4.05905	3.88936	4.09424	6.16242	6.01882	6.42049	4.00038	3.88987	4.2068		0.0245457	-0.0320354	0.021999	0.00483646	0.972086		-0.0586687	0.000508532	0.112564	0.0181347	0.895654		-0.0832144	0.0325439	0.0905653	0.0132983	0.945763	actinin, alpha 1 [Source:HGNC Symbol;Acc:163]
ZFYVE26	ENSG00000072121	3.99468	3.67578	3.69271	4.21547	4.18045	4.269	3.96382	3.66409	3.94997	4.17852	4.09907	4.08588		-0.0308566	-0.0116951	0.257261	0.0715699	0.528687		-0.0369499	-0.0813837	-0.183121	-0.100485	0.380989		-0.00609331	-0.0696886	-0.440382	-0.172055	0.293081	zinc finger, FYVE domain containing 26 [Source:HGNC Symbol;Acc:20761]
EPN2	ENSG00000072134	-0.225935	-0.339462	-0.222308	0.741773	1.35554	0.860602	-0.260983	0.223657	0.200106	0.863371	1.11947	1.15483		-0.0350488	0.563119	0.422414	0.316828	0.102378		0.121598	-0.236064	0.294232	0.059922	0.741071		0.156647	-0.799182	-0.128182	-0.256906	0.327144	epsin 2 [Source:HGNC Symbol;Acc:18639]
PTPN18	ENSG00000072135	5.3522	5.29717	5.06955	3.42164	2.90572	2.98761	5.32897	5.27804	5.15347	3.53792	2.99791	2.85878		-0.0232289	-0.0191355	0.0839183	0.0138513	0.942029		0.11628	0.0921868	-0.128829	0.026546	0.889199		0.139509	0.111322	-0.212747	0.0126947	0.962409	protein tyrosine phosphatase, non-receptor type 18 (brain-derived) [Source:HGNC Symbol;Acc:9649]
LIMS2	ENSG00000072163	1.2719	1.577	1.75468	-0.989299	-2.54221	-1.73443	1.20266	1.33439	1.54584	-1.76819	-1.962	-1.64723		-0.0692462	-0.242606	-0.208837	-0.173563	0.591223		-0.778887	0.580214	0.0872051	-0.037156	0.907818		-0.709641	0.82282	0.296042	0.136407	0.764181	LIM and senescent cell antigen-like domains 2 [Source:HGNC Symbol;Acc:16084]
SPEG	ENSG00000072195	0.471719	0.343796	0.984346	-2.86934	-2.83271	-2.47892	0.341726	0.291606	0.186143	-1.77061	-0.70512	-1.15845		-0.129993	-0.0521899	-0.798203	-0.326795	0.222252		1.09873	2.12759	1.32047	1.5156	0.000120185		1.22872	2.17978	2.11868	1.84239	0.000393845	SPEG complex locus [Source:HGNC Symbol;Acc:16901]
ALDH3A2	ENSG00000072210	3.13041	3.21986	3.39064	2.0933	2.21598	2.36063	3.19064	3.26473	3.75422	2.05286	1.86933	2.31279		0.0602311	0.0448763	0.363577	0.156228	0.363649		-0.0404385	-0.346653	-0.047837	-0.144976	0.397868		-0.10067	-0.391529	-0.411414	-0.301204	0.223477	aldehyde dehydrogenase 3 family, member A2 [Source:HGNC Symbol;Acc:403]
TFRC	ENSG00000072274	4.38689	4.71787	4.55089	6.9951	7.07657	7.01511	4.50585	4.72651	4.52678	6.84544	7.06104	6.88608		0.118958	0.00864459	-0.0241049	0.0344993	0.748465		-0.149666	-0.0155297	-0.129031	-0.0980756	0.370654		-0.268625	-0.0241742	-0.104926	-0.132575	0.391333	transferrin receptor [Source:HGNC Symbol;Acc:11763]
SREBF1	ENSG00000072310	3.35617	2.5782	2.81019	4.97494	4.95609	4.83723	3.03168	2.23437	2.46895	4.9085	5.06953	4.88383		-0.324498	-0.343833	-0.341234	-0.336522	0.157518		-0.0664414	0.113435	0.0466044	0.0311994	0.890241		0.258057	0.457268	0.387839	0.367721	0.26521	sterol regulatory element binding transcription factor 1 [Source:HGNC Symbol;Acc:11289]
AFF4	ENSG00000072364	5.86389	5.77542	5.87958	5.94853	5.80752	5.74793	5.83047	5.73971	5.13419	5.92685	5.90134	5.8492		-0.0334213	-0.0357097	-0.74539	-0.271507	0.111888		-0.0216839	0.0938184	0.101271	0.0578017	0.718513		0.0117374	0.129528	0.846661	0.329309	0.165841	AF4/FMR2 family, member 4 [Source:HGNC Symbol;Acc:17869]
UBE2D1	ENSG00000072401	2.17267	2.58882	2.65085	3.02133	2.89462	2.76759	2.0994	2.37376	2.2161	3.09137	3.05511	3.26492		-0.0732722	-0.215057	-0.434747	-0.241025	0.107295		0.0700359	0.160499	0.497334	0.242623	0.105269		0.143308	0.375555	0.93208	0.483648	0.0307911	ubiquitin-conjugating enzyme E2D 1 [Source:HGNC Symbol;Acc:12474]
MPP5	ENSG00000072415	3.20671	3.45052	3.43129	2.58178	2.80923	2.37028	3.21352	3.4528	2.92341	2.4893	2.73164	2.61091		0.0068164	0.00228273	-0.507875	-0.166258	0.302113		-0.092489	-0.0775888	0.240627	0.0235163	0.880798		-0.0993054	-0.0798716	0.748501	0.189775	0.400518	membrane protein, palmitoylated 5 (MAGUK p55 subfamily member 5) [Source:HGNC Symbol;Acc:18669]
SMC1A	ENSG00000072501	6.06182	6.28042	6.22142	6.28796	6.21567	6.44579	6.02558	6.17874	6.40935	6.26005	6.41535	6.40289		-0.0362444	-0.101681	0.187926	0.0166668	0.885934		-0.0279103	0.199682	-0.0428957	0.0429588	0.712389		0.00833409	0.301364	-0.230822	0.026292	0.872886	structural maintenance of chromosomes 1A [Source:HGNC Symbol;Acc:11111]
HSD17B10	ENSG00000072506	4.22568	4.43935	4.46453	4.83975	5.0058	5.01453	4.36318	4.48424	4.6738	4.77082	5.06763	4.95291		0.1375	0.0448911	0.209268	0.130553	0.281243		-0.068929	0.0618311	-0.0616209	-0.0229063	0.845665		-0.206429	0.0169399	-0.270889	-0.153459	0.36615	hydroxysteroid (17-beta) dehydrogenase 10 [Source:HGNC Symbol;Acc:4800]
MARK2	ENSG00000072518	4.91589	4.93297	4.99386	4.90904	4.92209	4.78286	4.95542	4.84006	4.65683	4.86126	4.90703	4.73777		0.0395366	-0.0929139	-0.337024	-0.130134	0.186403		-0.0477782	-0.0150602	-0.0450913	-0.0359766	0.703298		-0.0873148	0.0778536	0.291933	0.0941572	0.484782	MAP/microtubule affinity-regulating kinase 2 [Source:HGNC Symbol;Acc:3332]
CHFR	ENSG00000072609	2.64651	2.47378	2.64541	3.48523	3.23086	3.15203	2.69422	2.46511	2.57602	3.45053	3.41064	3.29538		0.0477098	-0.00867354	-0.0693949	-0.0101195	0.926055		-0.0347077	0.179784	0.14335	0.0961423	0.387015		-0.0824175	0.188458	0.212745	0.106262	0.495826	checkpoint with forkhead and ring finger domains, E3 ubiquitin protein ligase [Source:HGNC Symbol;Acc:20455]
NFATC3	ENSG00000072736	6.28145	6.23047	6.28428	5.53931	5.52577	5.35605	6.27336	6.24209	6.30479	5.60203	5.30045	5.35983		-0.00809506	0.0116253	0.020512	0.00801407	0.932105		0.062719	-0.225326	0.0037824	-0.0529416	0.576559		0.0708141	-0.236951	-0.0167296	-0.0609557	0.648493	nuclear factor of activated T-cells, cytoplasmic, calcineurin-dependent 3 [Source:HGNC Symbol;Acc:7777]
TRNT1	ENSG00000072756	1.42725	1.79179	1.90829	3.74941	3.83605	3.95903	1.75687	1.68938	1.94062	3.81366	3.95075	4.05349		0.32962	-0.102408	0.0323376	0.0865165	0.525563		0.064252	0.114697	0.09446	0.0911364	0.50417		-0.265368	0.217105	0.0621224	0.00461988	0.980678	tRNA nucleotidyl transferase, CCA-adding, 1 [Source:HGNC Symbol;Acc:17341]
ACADVL	ENSG00000072778	6.10383	6.32684	6.30476	5.18854	5.0039	5.15291	6.22391	6.36126	6.27153	5.18693	5.11436	5.28331		0.120081	0.0344142	-0.0332369	0.0404193	0.666116		-0.00160633	0.110469	0.130402	0.0797548	0.400895		-0.121687	0.0760543	0.163639	0.0393354	0.765954	acyl-CoA dehydrogenase, very long chain [Source:HGNC Symbol;Acc:92]
STK10	ENSG00000072786	7.01522	6.96828	6.99758	6.0424	5.73588	5.8647	6.98789	6.96106	6.92967	6.02942	5.82011	5.86883		-0.0273252	-0.00722762	-0.067908	-0.0341536	0.715801		-0.0129763	0.0842302	0.00412332	0.0251257	0.788501		0.0143489	0.0914578	0.0720313	0.0592793	0.655549	serine/threonine kinase 10 [Source:HGNC Symbol;Acc:11388]
FBXW11	ENSG00000072803	4.18259	4.14984	4.16078	4.36921	4.46767	4.30751	4.0099	4.15616	4.06555	4.49602	4.37945	4.36569		-0.172691	0.00632099	-0.0952257	-0.0871985	0.27561		0.126809	-0.0882147	0.058183	0.0322591	0.678773		0.2995	-0.0945357	0.153409	0.119458	0.290043	F-box and WD repeat domain containing 11 [Source:HGNC Symbol;Acc:13607]
ACAP1	ENSG00000072818	5.81578	5.94924	5.89866	3.56322	3.63796	3.6487	5.82576	6.11701	5.96974	3.49208	3.50783	3.71244		0.00997709	0.167775	0.0710789	0.0829435	0.404738		-0.0711373	-0.130123	0.0637442	-0.0458388	0.641083		-0.0811144	-0.297898	-0.00733465	-0.128782	0.362031	ArfGAP with coiled-coil, ankyrin repeat and PH domains 1 [Source:HGNC Symbol;Acc:16467]
DERL2	ENSG00000072849	4.50576	4.6715	4.68712	4.14731	4.19791	4.25115	4.42628	4.62225	4.25557	4.08432	4.10513	4.29999		-0.0794822	-0.0492513	-0.431553	-0.186762	0.11066		-0.0629919	-0.0927789	0.0488334	-0.0356458	0.74547		0.0164903	-0.0435276	0.480386	0.151116	0.340559	derlin 2 [Source:HGNC Symbol;Acc:17943]
SIDT1	ENSG00000072858	4.06914	3.94424	3.81228	2.49242	2.71597	2.4753	4.0094	4.02255	4.09193	2.62192	2.73746	2.34757		-0.059743	0.078308	0.279651	0.0994052	0.41237		0.129507	0.0214963	-0.127733	0.00775673	0.948112		0.18925	-0.0568118	-0.407384	-0.0916485	0.589402	SID1 transmembrane family, member 1 [Source:HGNC Symbol;Acc:25967]
NDE1	ENSG00000072864	4.17068	4.03546	4.14664	3.85809	3.99095	3.79708	3.92027	4.03284	3.70388	3.7511	3.87441	3.84357		-0.25041	-0.00261567	-0.442763	-0.23193	0.0394771		-0.106988	-0.116532	0.0464886	-0.0590103	0.560976		0.143423	-0.113916	0.489252	0.172919	0.240976	nudE neurodevelopment protein 1 [Source:HGNC Symbol;Acc:17619]
AP1M1	ENSG00000072958	5.60045	5.43361	5.49647	5.31063	5.19176	5.16077	5.33733	5.41424	5.41148	5.31719	5.24848	5.04798		-0.263116	-0.0193659	-0.0849949	-0.122492	0.200991		0.00655853	0.0567147	-0.112786	-0.0165043	0.857434		0.269675	0.0760807	-0.0277912	0.105988	0.422015	adaptor-related protein complex 1, mu 1 subunit [Source:HGNC Symbol;Acc:13667]
PVR	ENSG00000073008	-0.113023	-0.67609	-0.406518	1.48622	1.6018	0.980215	0.0160912	-0.172729	-0.23003	1.46559	0.994316	1.1301		0.129114	0.503361	0.176488	0.269654	0.197338		-0.0206281	-0.607482	0.149888	-0.159407	0.433444		-0.149742	-1.11084	-0.0265999	-0.429062	0.151215	poliovirus receptor [Source:HGNC Symbol;Acc:9705]
IKBKG	ENSG00000073009	2.57943	2.51956	2.39621	3.47076	3.52767	3.65356	2.64824	2.40172	2.24517	3.6167	3.53465	3.4818		0.0688104	-0.11784	-0.151043	-0.0666907	0.552488		0.145935	0.00698121	-0.171765	-0.00628291	0.954967		0.0771243	0.124821	-0.0207217	0.0604078	0.702085	inhibitor of kappa light polypeptide gene enhancer in B-cells, kinase gamma [Source:HGNC Symbol;Acc:5961]
XRCC1	ENSG00000073050	3.64827	4.11513	4.01745	2.94028	3.00405	3.46165	3.71919	4.07989	4.24502	2.87533	3.19945	3.33056		0.0709205	-0.0352408	0.227564	0.0877478	0.665395		-0.0649546	0.195396	-0.131084	-0.000214031	0.999154		-0.135875	0.230637	-0.358648	-0.0879619	0.758626	X-ray repair complementing defective repair in Chinese hamster cells 1 [Source:HGNC Symbol;Acc:12828]
SCARB1	ENSG00000073060	0.0326816	-0.0206901	-0.00509341	1.27331	1.46826	1.72012	-0.144739	-0.250384	0.200319	1.11797	0.722732	1.44516		-0.177421	-0.229694	0.205412	-0.0672341	0.725488		-0.155338	-0.745527	-0.274961	-0.391942	0.061244		0.0220824	-0.515833	-0.480374	-0.324708	0.245448	scavenger receptor class B, member 1 [Source:HGNC Symbol;Acc:1664]
MCM2	ENSG00000073111	4.04626	3.79174	4.18789	3.63599	3.40123	3.7293	3.92589	3.89084	4.02434	3.67823	3.48863	3.7782		-0.120371	0.0990947	-0.163548	-0.0616081	0.636385		0.0422414	0.0874022	0.0489035	0.0595157	0.64776		0.162612	-0.0116925	0.212452	0.121124	0.513258	minichromosome maintenance complex component 2 [Source:HGNC Symbol;Acc:6944]
PANX2	ENSG00000073150	-1.42617	-1.37812	-1.33551	0.0552422	0.887398	0.173417	-2.10293	-1.76512	-1.04765	-0.0126826	1.0451	-0.157686		-0.676756	-0.386996	0.28786	-0.258631	0.481663		-0.0679248	0.157704	-0.331103	-0.0804413	0.824794		0.608831	0.5447	-0.618963	0.178189	0.729244	pannexin 2 [Source:HGNC Symbol;Acc:8600]
SELO	ENSG00000073169	2.1653	1.94047	1.81183	2.69859	2.93815	2.46117	1.94524	1.96341	1.64329	2.75749	2.81489	2.72526		-0.220062	0.022941	-0.168547	-0.121889	0.40485		0.0588971	-0.123255	0.264093	0.0665784	0.645009		0.278959	-0.146196	0.43264	0.188468	0.364053	Selenoprotein O [Source:UniProtKB/Swiss-Prot;Acc:Q9BVL4]
ALPK1	ENSG00000073331	2.23109	1.7402	1.97956	2.69289	2.11441	2.86113	2.08811	2.069	2.19731	2.85899	3.04494	2.88284		-0.142978	0.328802	0.21775	0.134525	0.479287		0.166102	0.930537	0.0217046	0.372781	0.0688138		0.30908	0.601735	-0.196045	0.238256	0.379017	alpha-kinase 1 [Source:HGNC Symbol;Acc:20917]
LLGL2	ENSG00000073350	1.59727	1.88625	1.13883	0.513398	0.669858	0.68413	1.27455	1.71034	1.42516	0.621609	0.562678	0.245181		-0.322717	-0.175913	0.286333	-0.0707658	0.713669		0.10821	-0.10718	-0.438949	-0.145973	0.454092		0.430927	0.0687327	-0.725281	-0.0752072	0.782425	lethal giant larvae homolog 2 (Drosophila) [Source:HGNC Symbol;Acc:6629]
PDE8A	ENSG00000073417	2.19509	1.98578	1.87859	3.42021	3.67782	3.41212	2.3851	1.76674	2.10692	3.42085	3.58002	3.32672		0.190007	-0.219044	0.228325	0.0664295	0.68098		0.000648576	-0.0978086	-0.0854021	-0.060854	0.706261		-0.189359	0.121236	-0.313728	-0.127284	0.578877	phosphodiesterase 8A [Source:HGNC Symbol;Acc:8793]
NLE1	ENSG00000073536	3.00383	3.6069	3.41676	4.23061	4.8691	4.49734	3.29134	3.611	3.40383	4.06749	4.6582	4.44173		0.287509	0.00410167	-0.0129275	0.0928943	0.669624		-0.163116	-0.210894	-0.0556187	-0.143209	0.513363		-0.450625	-0.214995	-0.0426912	-0.236104	0.447835	notchless homolog 1 (Drosophila) [Source:HGNC Symbol;Acc:19889]
SDHA	ENSG00000073578	6.02786	5.73746	5.80709	5.52983	5.17961	5.537	6.0532	5.80272	6.03813	5.56068	5.36723	5.51126		0.025332	0.0652586	0.231038	0.10721	0.414617		0.0308434	0.18762	-0.0257316	0.0642438	0.621153		0.00551136	0.122361	-0.25677	-0.0429657	0.814317	succinate dehydrogenase complex, subunit A, flavoprotein (Fp) [Source:HGNC Symbol;Acc:10680]
SMARCE1	ENSG00000073584	5.93417	6.13874	6.05129	5.31502	5.49507	5.69742	6.01338	6.25643	6.44992	5.42104	5.47904	5.54759		0.0792015	0.117689	0.398634	0.198508	0.15254		0.106016	-0.0160353	-0.149836	-0.0199518	0.879501		0.0268147	-0.133724	-0.548471	-0.21846	0.256062	SWI/SNF related, matrix associated, actin dependent regulator of chromatin, subfamily e, member 1 [Source:HGNC Symbol;Acc:11109]
GSDMB	ENSG00000073605	2.38599	1.58919	1.6822	2.07285	1.445	1.86603	2.61035	1.43576	1.12214	2.11752	1.80848	1.5679		0.224357	-0.15343	-0.560062	-0.163045	0.664113		0.0446728	0.363481	-0.298125	0.0366762	0.921828		-0.179684	0.516911	0.261937	0.199721	0.706486	gasdermin B [Source:HGNC Symbol;Acc:23690]
KDM5A	ENSG00000073614	5.95622	5.60433	5.67725	5.58113	5.70258	5.76411	5.8985	5.73731	5.81676	5.60588	5.66618	5.66141		-0.0577222	0.132971	0.139507	0.0715853	0.492816		0.0247518	-0.0364062	-0.102701	-0.0381184	0.712596		0.0824741	-0.169378	-0.242208	-0.109704	0.458292	lysine (K)-specific demethylase 5A [Source:HGNC Symbol;Acc:9886]
PPP2R3A	ENSG00000073711	-0.888443	-0.521008	-0.660712	-0.622829	0.41985	0.0169956	-1.12919	-0.47013	-0.378468	-0.529231	-0.283409	0.254662		-0.240745	0.0508778	0.282244	0.0307923	0.919167		0.0935978	-0.703259	0.237666	-0.123998	0.683985		0.334343	-0.754137	-0.0445774	-0.154791	0.719128	protein phosphatase 2, regulatory subunit B'', alpha [Source:HGNC Symbol;Acc:9307]
FERMT2	ENSG00000073712	-1.91596	-0.821304	-1.50478	-0.874883	0.992219	-0.868343	-1.91596	-0.645842	-0.725766	-0.432556	1.15495	-0.563933		0	0.175462	0.779017	0.31816	0.618302		0.442327	0.162735	0.304409	0.303157	0.634758		0.442327	-0.0127266	-0.474608	-0.0150023	0.98666	fermitin family member 2 [Source:HGNC Symbol;Acc:15767]
MAP3K13	ENSG00000073803	2.58116	2.52073	2.59826	2.83074	2.84789	2.98168	2.31346	2.35034	2.39302	2.69172	2.73397	2.62418		-0.267701	-0.170384	-0.205237	-0.214441	0.0135472		-0.13902	-0.11392	-0.357491	-0.203477	0.0176187		0.128681	0.0564649	-0.152254	0.010964	0.916218	mitogen-activated protein kinase kinase kinase 13 [Source:HGNC Symbol;Acc:6852]
ST6GAL1	ENSG00000073849	7.19915	7.3948	7.37933	6.15828	5.88763	6.13119	7.25426	7.33175	7.42954	6.11437	5.8812	6.05133		0.0551104	-0.06305	0.0502134	0.0140913	0.89504		-0.0439075	-0.00642709	-0.07986	-0.0433982	0.685635		-0.0990179	0.0566229	-0.130073	-0.0574895	0.704421	ST6 beta-galactosamide alpha-2,6-sialyltranferase 1 [Source:HGNC Symbol;Acc:10860]
TBX21	ENSG00000073861	3.17753	2.53987	1.78258	7.15088	7.36246	6.91634	3.02339	2.23554	0.783576	7.21725	7.24057	6.9416		-0.154141	-0.304325	-0.998999	-0.485822	0.351774		0.0663647	-0.121889	0.0252598	-0.0100883	0.984223		0.220506	0.182436	1.02426	0.475734	0.514276	T-box 21 [Source:HGNC Symbol;Acc:11599]
FRY	ENSG00000073910	2.96504	3.74173	3.61965	1.93739	2.88869	3.11312	2.69212	3.57662	3.90944	1.79057	2.50765	3.01291		-0.272922	-0.165105	0.289788	-0.049413	0.90942		-0.146812	-0.38104	-0.100202	-0.209351	0.631702		0.12611	-0.215935	-0.38999	-0.159938	0.794845	furry homolog (Drosophila) [Source:HGNC Symbol;Acc:20367]
PICALM	ENSG00000073921	5.69291	5.60665	5.57942	5.31803	5.48536	5.22984	5.69495	5.63615	5.26529	5.2638	5.40373	5.19771		0.00204428	0.0295049	-0.314136	-0.0941956	0.455214		-0.0542305	-0.0816255	-0.032131	-0.0559957	0.65413		-0.0562747	-0.11113	0.282005	0.0381999	0.828224	phosphatidylinositol binding clathrin assembly protein [Source:HGNC Symbol;Acc:15514]
NSF	ENSG00000073969	2.87305	3.04722	2.84016	2.82032	2.8918	3.04753	2.88475	2.97389	2.82894	2.65603	3.05703	2.82665		0.0117004	-0.0733334	-0.011221	-0.0242847	0.834799		-0.164292	0.165233	-0.220889	-0.0733159	0.532611		-0.175993	0.238567	-0.209668	-0.0490312	0.766165	N-ethylmaleimide-sensitive factor [Source:HGNC Symbol;Acc:8016]
CLASP1	ENSG00000074054	5.41375	5.31646	5.39769	5.40358	5.33678	5.22134	5.41729	5.29275	5.14644	5.28357	5.27025	5.21196		0.00353894	-0.0237121	-0.251253	-0.0904754	0.321189		-0.120013	-0.0665315	-0.00938219	-0.0653088	0.468647		-0.123552	-0.0428194	0.241871	0.0251666	0.841518	cytoplasmic linker associated protein 1 [Source:HGNC Symbol;Acc:17088]
MRPS34	ENSG00000074071	4.77162	5.11052	4.913	4.79776	5.01443	5.09903	4.78943	5.17264	5.10555	4.59119	4.94733	4.96428		0.0178082	0.0621176	0.192557	0.0908276	0.551879		-0.206566	-0.067098	-0.134752	-0.136139	0.37778		-0.224374	-0.129216	-0.327309	-0.226966	0.302076	mitochondrial ribosomal protein S34 [Source:HGNC Symbol;Acc:16618]
CLNS1A	ENSG00000074201	5.37177	5.57616	5.57841	5.04243	4.87086	5.26991	5.4069	5.64418	5.74323	5.22761	5.23127	5.32341		0.0351323	0.0680245	0.164822	0.0893263	0.480667		0.185178	0.360403	0.053508	0.199696	0.132322		0.150046	0.292379	-0.111314	0.11037	0.536578	chloride channel, nucleotide-sensitive, 1A [Source:HGNC Symbol;Acc:2080]
EED	ENSG00000074266	3.43731	3.54519	3.51968	4.00451	4.1396	4.1263	3.37156	3.44051	3.00691	3.98545	4.26189	3.99612		-0.0657437	-0.104678	-0.512774	-0.227732	0.0918492		-0.0190589	0.122289	-0.130181	-0.00898368	0.942879		0.0466848	0.226966	0.382593	0.218748	0.234329	embryonic ectoderm development [Source:HGNC Symbol;Acc:3188]
TSG101	ENSG00000074319	3.7365	3.62582	3.44832	4.21411	4.14587	4.35946	3.75639	3.68266	3.55465	4.28831	4.41137	4.26834		0.019884	0.0568424	0.106333	0.0610197	0.554144		0.0741941	0.2655	-0.0911221	0.0828575	0.425252		0.0543102	0.208658	-0.197455	0.0218378	0.88	tumor susceptibility 101 [Source:HGNC Symbol;Acc:15971]
C17orf85	ENSG00000074356	3.99286	4.04526	3.86934	4.26177	4.30886	4.25975	4.10983	4.13258	4.36208	4.32742	4.27302	4.22777		0.116967	0.0873213	0.492747	0.232345	0.0227641		0.0656504	-0.0358399	-0.0319766	-0.000722043	0.993511		-0.051317	-0.123161	-0.524724	-0.233067	0.0858843	chromosome 17 open reading frame 85 [Source:HGNC Symbol;Acc:24612]
ATP2A3	ENSG00000074370	6.15365	6.03698	5.80565	4.6637	4.39978	4.5402	6.15165	6.13289	5.71015	4.74115	4.53966	4.45226		-0.002	0.0959099	-0.095495	-0.000528361	0.997159		0.0774551	0.139878	-0.0879338	0.0431329	0.771756		0.0794551	0.0439676	0.00756117	0.0436613	0.835348	ATPase, Ca++ transporting, ubiquitous [Source:HGNC Symbol;Acc:813]
MGLL	ENSG00000074416	-0.762579	-0.29223	-0.657226	-1.02157	-0.635377	-0.945187	-0.669171	-0.374835	-0.669171	-0.560588	-0.511947	-0.569935		0.0934075	-0.0826047	-0.0119451	-0.00038075	0.997949		0.460979	0.12343	0.375251	0.319887	0.0509552		0.367571	0.206034	0.387196	0.320267	0.14784	monoglyceride lipase [Source:HGNC Symbol;Acc:17038]
NTN4	ENSG00000074527	-0.929528	0.675005	0.180973	-3.82257	-4.46284	-5.92468	-0.667312	0.417472	0.0357105	-4.89889	-3.82257	-5.29331		0.262216	-0.257533	-0.145263	-0.0468596	0.939378		-1.07632	0.640266	0.63137	0.0651048	0.915861		-1.33854	0.897799	0.776633	0.111964	0.897788	netrin 4 [Source:HGNC Symbol;Acc:13658]
BCS1L	ENSG00000074582	2.20464	2.01689	2.04528	3.02139	2.98273	2.97851	2.28141	1.98177	2.1309	2.94962	3.14905	3.19947		0.0767727	-0.0351196	0.0856183	0.0424238	0.681917		-0.0717681	0.166326	0.220961	0.105173	0.319915		-0.148541	0.201446	0.135343	0.0627493	0.6683	BC1 (ubiquinol-cytochrome c reductase) synthesis-like [Source:HGNC Symbol;Acc:1020]
NUAK1	ENSG00000074590	-0.64494	-4.52217	-3.85046	-0.0188629	-4.89696	-5.7758	-0.588114	-2.41463	-4.37989	0.0486109	-4.25422	-6.19463		0.0568256	2.10755	-0.529429	0.544981	0.781249		0.0674738	0.64274	-0.418832	0.0971275	0.960452		0.0106482	-1.46481	0.110597	-0.447853	0.871641	NUAK family, SNF1-like kinase, 1 [Source:HGNC Symbol;Acc:14311]
DPP8	ENSG00000074603	4.55362	4.48777	4.53697	4.12609	4.14667	4.1772	4.44951	4.45984	4.22123	4.17817	4.14333	4.32706		-0.104104	-0.0279283	-0.315744	-0.149259	0.11142		0.0520852	-0.00334002	0.149866	0.0662036	0.456936		0.156189	0.0245883	0.46561	0.215462	0.105057	dipeptidyl-peptidase 8 [Source:HGNC Symbol;Acc:16490]
SLC24A1	ENSG00000074621	1.53709	1.03451	1.31056	-0.142969	-0.8851	0.00675902	1.39118	1.18626	1.46947	0.309734	0.272412	0.307359		-0.145913	0.151748	0.15891	0.054915	0.80021		0.452703	1.15751	0.3006	0.636939	0.0128607		0.598616	1.00577	0.141689	0.582024	0.0797549	solute carrier family 24 (sodium/potassium/calcium exchanger), member 1 [Source:HGNC Symbol;Acc:10975]
ZNF532	ENSG00000074657	-0.287493	-0.679204	-0.537379	-1.19404	-0.462381	-1.56617	-0.444013	-0.224515	-0.493704	-0.587149	-0.263374	-0.805054		-0.156521	0.454689	0.043675	0.113948	0.65842		0.606888	0.199007	0.761119	0.522338	0.0630329		0.763408	-0.255682	0.717444	0.40839	0.274948	zinc finger protein 532 [Source:HGNC Symbol;Acc:30940]
LMAN1	ENSG00000074695	6.1063	6.01612	5.97243	6.39527	6.36072	6.31272	6.13568	6.03511	5.96414	6.436	6.49602	6.44681		0.0293743	0.0189919	-0.00829082	0.0133584	0.859205		0.0407257	0.135303	0.134088	0.103372	0.189055		0.0113515	0.116312	0.142378	0.0900138	0.406018	lectin, mannose-binding, 1 [Source:HGNC Symbol;Acc:6631]
PTPLAD1	ENSG00000074696	4.19917	4.26589	4.03222	4.76158	4.98647	4.91767	4.22325	4.19369	4.18571	4.83178	4.71595	4.97928		0.0240829	-0.0721977	0.153494	0.0351262	0.725085		0.0702028	-0.270528	0.0616099	-0.0462383	0.644187		0.0461199	-0.19833	-0.0918836	-0.0813645	0.566664	protein tyrosine phosphatase-like A domain containing 1 [Source:HGNC Symbol;Acc:24175]
IPCEF1	ENSG00000074706	6.27095	6.37283	6.50113	5.6803	5.85238	5.91218	6.357	6.35813	6.39472	5.73189	5.60244	5.94457		0.0860457	-0.0147066	-0.106405	-0.0116886	0.913769		0.0515925	-0.249944	0.0323821	-0.0553232	0.610565		-0.0344531	-0.235238	0.138787	-0.0436346	0.775392	interaction protein for cytohesin exchange factors 1 [Source:HGNC Symbol;Acc:21204]
ZZEF1	ENSG00000074755	5.86658	5.69326	5.71482	5.5093	5.41143	5.5267	5.8528	5.72658	5.8697	5.45979	5.48104	5.56583		-0.0137815	0.0333181	0.154871	0.058136	0.481836		-0.0495113	0.0696142	0.0391255	0.0197428	0.809119		-0.0357297	0.0362961	-0.115746	-0.0383931	0.740094	zinc finger, ZZ-type with EF-hand domain 1 [Source:HGNC Symbol;Acc:29027]
ENO1	ENSG00000074800	8.87462	8.61699	8.76496	11.032	11.3917	11.5345	8.902	8.60935	8.77821	11.1058	11.289	11.5568		0.0273883	-0.00764031	0.0132511	0.0109997	0.944866		0.0738272	-0.102765	0.0222745	-0.00222094	0.988858		0.0464389	-0.0951242	0.00902338	-0.0132206	0.953131	enolase 1, (alpha) [Source:HGNC Symbol;Acc:3350]
C19orf10	ENSG00000074842	4.76862	4.73589	4.59891	5.27755	5.47609	5.22044	4.719	4.81956	4.37232	5.29754	5.44397	5.30168		-0.049613	0.0836768	-0.226592	-0.0641762	0.611977		0.0199849	-0.0321187	0.0812463	0.0230375	0.854686		0.0695978	-0.115796	0.307839	0.0872136	0.625774	chromosome 19 open reading frame 10 [Source:HGNC Symbol;Acc:16948]
ANO8	ENSG00000074855	4.04088	3.52058	3.57671	1.48248	1.22057	1.57462	3.90782	3.59849	3.63407	1.00332	0.657189	1.27203		-0.133062	0.077911	0.0573553	0.000734868	0.996937		-0.479163	-0.563381	-0.30259	-0.448378	0.0369921		-0.346101	-0.641292	-0.359945	-0.449113	0.119549	anoctamin 8 [Source:HGNC Symbol;Acc:29329]
TUBE1	ENSG00000074935	3.38967	3.32564	3.44093	4.47764	4.62794	4.40989	3.24666	3.44725	3.77935	4.53995	4.89918	4.43651		-0.143005	0.121602	0.338416	0.105671	0.499841		0.0623173	0.271244	0.0266158	0.120059	0.444831		0.205322	0.149642	-0.3118	0.0143879	0.947598	tubulin, epsilon 1 [Source:HGNC Symbol;Acc:20775]
TXK	ENSG00000074966	2.42903	2.69828	3.05867	1.81947	1.90607	1.74243	2.46885	2.78649	3.00437	1.87219	2.09383	2.05167		0.0398246	0.0882037	-0.0542986	0.0245766	0.887745		0.0527167	0.18776	0.309243	0.18324	0.305499		0.0128922	0.0995561	0.363541	0.158663	0.523486	TXK tyrosine kinase [Source:HGNC Symbol;Acc:12434]
ACTR6	ENSG00000075089	3.62557	4.02123	3.92786	3.48784	3.51346	3.46877	3.87361	3.93143	3.76863	3.53197	3.62986	3.50144		0.248042	-0.0898047	-0.159232	-0.000331426	0.997497		0.0441247	0.116401	0.0326689	0.064398	0.545909		-0.203918	0.206205	0.191901	0.0647295	0.666318	ARP6 actin-related protein 6 homolog (yeast) [Source:HGNC Symbol;Acc:24025]
TIPIN	ENSG00000075131	1.08329	1.01314	1.05267	2.64145	3.10722	2.86675	1.32109	1.06729	0.972108	2.62486	3.02356	2.8332		0.237795	0.0541486	-0.0805583	0.0704619	0.631136		-0.0165811	-0.0836592	-0.0335498	-0.0445967	0.760395		-0.254376	-0.137808	0.0470085	-0.115059	0.580059	TIMELESS interacting protein [Source:HGNC Symbol;Acc:30750]
SRI	ENSG00000075142	4.68124	4.34704	4.33351	4.08266	3.85066	3.98596	4.78984	4.53464	4.46922	4.35803	4.12857	3.77999		0.108609	0.187599	0.135708	0.143972	0.386056		0.27537	0.277908	-0.205967	0.115771	0.482863		0.166761	0.0903098	-0.341675	-0.0282015	0.902608	sorcin [Source:HGNC Symbol;Acc:11292]
EIF4G3	ENSG00000075151	3.8353	3.92532	3.87038	5.10261	5.04021	5.25745	3.96047	3.86889	4.16204	5.074	5.25713	5.23451		0.125171	-0.0564274	0.291661	0.120135	0.248535		-0.0286128	0.216924	-0.0229411	0.0551233	0.586478		-0.153783	0.273351	-0.314602	-0.0650115	0.649346	eukaryotic translation initiation factor 4 gamma, 3 [Source:HGNC Symbol;Acc:3298]
NUP37	ENSG00000075188	2.15837	1.96937	2.28378	2.02314	1.74273	2.48292	2.15066	2.28	2.51367	2.30238	2.30933	2.39931		-0.00771068	0.310632	0.229883	0.177601	0.328722		0.279239	0.566604	-0.083616	0.254076	0.172474		0.28695	0.255972	-0.313499	0.0764743	0.761055	nucleoporin 37kDa [Source:HGNC Symbol;Acc:29929]
TTC38	ENSG00000075234	0.651743	1.15167	1.18118	1.12169	0.954797	1.17787	0.843701	0.92349	1.30393	0.191623	0.747193	0.982979		0.191957	-0.228181	0.122751	0.0288423	0.896276		-0.93007	-0.207604	-0.19489	-0.444188	0.0661751		-1.12203	0.0205776	-0.317641	-0.47303	0.151736	tetratricopeptide repeat domain 38 [Source:HGNC Symbol;Acc:26082]
ACAT1	ENSG00000075239	4.23181	3.89206	3.95895	3.58886	3.32099	3.36904	4.26029	3.89809	4.31071	3.64114	3.38876	3.17704		0.0284854	0.00603548	0.35176	0.12876	0.426547		0.052274	0.0677742	-0.192001	-0.0239841	0.880404		0.0237886	0.0617387	-0.543761	-0.152744	0.502773	acetyl-CoA acetyltransferase 1 [Source:HGNC Symbol;Acc:93]
GRAMD4	ENSG00000075240	1.31689	1.14223	1.214	3.52586	3.55868	3.22072	0.974437	1.28659	1.16941	3.42531	3.34183	3.21482		-0.342449	0.144356	-0.0445857	-0.080893	0.506161		-0.100549	-0.216849	-0.00590104	-0.107767	0.379861		0.2419	-0.361205	0.0386846	-0.0268735	0.874565	GRAM domain containing 4 [Source:HGNC Symbol;Acc:29113]
CELSR1	ENSG00000075275	-0.415971	0.095481	-0.811589	-0.612493	0.00478812	-1.60092	-0.493787	0.474144	-1.24458	-0.769115	-0.612493	-3.02325		-0.0778157	0.378663	-0.432987	-0.0440466	0.949165		-0.156621	-0.617282	-1.42232	-0.732075	0.302564		-0.0788057	-0.995944	-0.989336	-0.688029	0.486718	cadherin, EGF LAG seven-pass G-type receptor 1 [Source:HGNC Symbol;Acc:1850]
ZNF638	ENSG00000075292	5.46903	5.49612	5.49878	5.42042	5.33994	5.42167	5.50933	5.47996	5.52477	5.35581	5.551	5.3931		0.0402984	-0.0161615	0.0259881	0.0167083	0.822105		-0.0646139	0.211061	-0.028572	0.0392916	0.59912		-0.104912	0.227222	-0.0545601	0.0225833	0.829837	zinc finger protein 638 [Source:HGNC Symbol;Acc:17894]
SLC25A40	ENSG00000075303	3.14783	3.49729	3.54268	2.98731	2.80582	2.98308	3.32326	3.56082	3.49051	2.77989	2.6633	2.93737		0.175427	0.0635277	-0.0521686	0.0622619	0.627081		-0.207426	-0.142528	-0.0457106	-0.131888	0.313223		-0.382853	-0.206055	0.00645794	-0.19415	0.294848	solute carrier family 25, member 40 [Source:HGNC Symbol;Acc:29680]
TIMM21	ENSG00000075336	1.2297	1.18998	1.38182	2.41502	2.3841	2.71324	1.01661	1.49448	1.33171	2.47624	2.50191	2.75632		-0.213083	0.304501	-0.0501107	0.0137693	0.924451		0.0612207	0.117813	0.043079	0.0740374	0.6124		0.274303	-0.186689	0.0931898	0.0602681	0.769587	translocase of inner mitochondrial membrane 21 homolog (yeast) [Source:HGNC Symbol;Acc:25010]
ADD2	ENSG00000075340	1.08005	1.18671	1.05655	0.534438	0.0381642	0.585228	1.02136	1.27153	1.07306	0.274451	0.273894	0.343946		-0.0586887	0.0848171	0.0165136	0.014214	0.91904		-0.259988	0.235729	-0.241282	-0.0885135	0.530828		-0.201299	0.150912	-0.257796	-0.102728	0.605836	adducin 2 (beta) [Source:HGNC Symbol;Acc:244]
VPS9D1	ENSG00000075399	1.03436	1.10798	0.976995	1.01754	1.30156	1.59841	1.05185	1.00099	0.515091	1.44044	1.54207	1.3944		0.0174962	-0.106991	-0.461904	-0.1838	0.292655		0.4229	0.240508	-0.204016	0.153131	0.376585		0.405404	0.347499	0.257889	0.33693	0.180379	VPS9 domain containing 1 [Source:HGNC Symbol;Acc:13526]
ZNF37A	ENSG00000075407	4.05762	4.03601	4.08908	4.80415	4.73723	4.7416	4.21269	4.087	3.33739	4.76145	4.81157	4.67577		0.155069	0.0509885	-0.751695	-0.181879	0.345685		-0.042707	0.0743336	-0.0658279	-0.0114004	0.951774		-0.197776	0.0233452	0.685867	0.170479	0.526745	zinc finger protein 37A [Source:HGNC Symbol;Acc:13102]
MARK3	ENSG00000075413	4.14867	3.98487	4.14922	4.47469	4.43462	4.56154	4.22552	4.15152	4.4384	4.51773	4.57264	4.57264		0.0768573	0.166658	0.289185	0.177567	0.0783336		0.0430388	0.138012	0.0111007	0.0640503	0.495952		-0.0338185	-0.0286466	-0.278084	-0.113516	0.396634	MAP/microtubule affinity-regulating kinase 3 [Source:HGNC Symbol;Acc:6897]
SLC25A3	ENSG00000075415	7.12666	7.06547	7.03882	7.17624	7.11708	7.18539	7.07539	7.1534	7.34461	7.27419	7.16251	7.15436		-0.0512715	0.0879289	0.305793	0.11415	0.202036		0.0979486	0.0454262	-0.0310305	0.0374481	0.663897		0.14922	-0.0425027	-0.336823	-0.076702	0.531279	solute carrier family 25 (mitochondrial carrier; phosphate carrier), member 3 [Source:HGNC Symbol;Acc:10989]
FNDC3B	ENSG00000075420	2.578	2.26141	2.63731	4.42409	4.96066	4.27339	2.66276	1.83455	2.61421	4.32518	4.54684	4.37049		0.0847625	-0.426861	-0.0231072	-0.121735	0.618704		-0.0989105	-0.41381	0.0970914	-0.138543	0.571834		-0.183673	0.0130506	0.120199	-0.0168079	0.961001	fibronectin type III domain containing 3B [Source:HGNC Symbol;Acc:24670]
FOSL2	ENSG00000075426	4.26251	3.39154	2.68136	4.61593	4.71931	3.79143	4.00202	3.00969	1.8209	4.75765	4.8288	3.75147		-0.260489	-0.381845	-0.860462	-0.500932	0.399779		0.141716	0.109493	-0.0399638	0.0704151	0.904083		0.402205	0.491338	0.820498	0.571347	0.494374	FOS-like antigen 2 [Source:HGNC Symbol;Acc:3798]
FRYL	ENSG00000075539	5.60342	5.28189	5.42451	6.45611	6.65877	6.17907	5.60606	5.33838	5.75213	6.27126	6.1196	6.18162		0.00264643	0.0564974	0.327628	0.128924	0.394807		-0.184844	-0.539173	0.00255356	-0.240488	0.127995		-0.18749	-0.595671	-0.325074	-0.369412	0.101587	FRY-like [Source:HGNC Symbol;Acc:29127]
TMEM131	ENSG00000075568	4.88423	4.7976	4.77762	5.01886	5.14848	5.09958	4.87934	4.81641	4.9657	4.99813	4.89278	5.13104		-0.00489058	0.0188045	0.188079	0.0673309	0.440695		-0.0207273	-0.255693	0.0314571	-0.0816545	0.353121		-0.0158367	-0.274498	-0.156622	-0.148985	0.237453	transmembrane protein 131 [Source:HGNC Symbol;Acc:30366]
FSCN1	ENSG00000075618	2.00379	0.941755	1.46181	3.30691	2.77399	2.51724	2.01138	1.54819	1.46562	3.383	3.22439	2.57771		0.00758789	0.60643	0.00380916	0.205942	0.523757		0.0760926	0.450392	0.0604666	0.19565	0.544308		0.0685047	-0.156038	0.0566574	-0.010292	0.981836	fascin homolog 1, actin-bundling protein (Strongylocentrotus purpuratus) [Source:HGNC Symbol;Acc:11148]
ACTB	ENSG00000075624	10.3015	10.1803	10.2284	10.7124	10.5163	10.8334	10.1574	10.0285	9.96877	10.6315	10.6098	10.7124		-0.144102	-0.151734	-0.259645	-0.18516	0.077849		-0.0809416	0.0935126	-0.120996	-0.0361416	0.709705		0.0631606	0.245247	0.138649	0.149019	0.290047	actin, beta [Source:HGNC Symbol;Acc:132]
WDR62	ENSG00000075702	-1.25954	-0.656545	-0.878741	-0.883307	-0.710215	-0.577286	-0.447418	-0.757872	-0.737801	-1.01922	-0.689586	-1.05336		0.812123	-0.101327	0.140941	0.283912	0.12059		-0.135908	0.0206291	-0.476078	-0.197119	0.266236		-0.948031	0.121956	-0.617018	-0.481031	0.0693958	WD repeat domain 62 [Source:HGNC Symbol;Acc:24502]
DLG1	ENSG00000075711	4.32969	4.28178	4.36089	4.91115	4.87417	4.88235	4.48359	4.26776	4.48188	4.76516	4.79925	4.76508		0.153896	-0.0140266	0.120993	0.0869541	0.278844		-0.145992	-0.0749199	-0.117267	-0.112726	0.168409		-0.299888	-0.0608933	-0.23826	-0.19968	0.0924394	discs, large homolog 1 (Drosophila) [Source:HGNC Symbol;Acc:2900]
RAB7A	ENSG00000075785	6.91211	6.80353	6.73486	6.94536	6.72876	6.65039	6.86872	6.78248	6.89246	6.93672	6.61319	6.66451		-0.0433962	-0.02105	0.157607	0.0310535	0.782362		-0.00863754	-0.115575	0.0141174	-0.0366983	0.74427		0.0347587	-0.0945247	-0.143489	-0.0677518	0.670815	RAB7A, member RAS oncogene family [Source:HGNC Symbol;Acc:9788]
BCAP29	ENSG00000075790	3.31268	3.74657	3.38467	2.54706	2.5832	2.39094	3.38709	3.70393	3.18707	2.64192	2.61899	2.52183		0.0744144	-0.0426376	-0.197609	-0.0552773	0.713355		0.0948608	0.0357913	0.13089	0.0871806	0.564325		0.0204464	0.0784289	0.328498	0.142458	0.506586	B-cell receptor-associated protein 29 [Source:HGNC Symbol;Acc:24131]
SEC31B	ENSG00000075826	-0.427285	-0.0219375	-0.118037	-1.13602	-0.615286	0.169924	-0.213437	0.206939	0.257253	-1.14491	-0.703245	-0.245067		0.213849	0.228876	0.37529	0.272672	0.412246		-0.00889094	-0.087959	-0.414991	-0.170614	0.60415		-0.22274	-0.316835	-0.790281	-0.443285	0.348494	SEC31 homolog B (S. cerevisiae) [Source:HGNC Symbol;Acc:23197]
SART3	ENSG00000075856	4.93353	4.87493	4.79859	5.64779	5.67599	5.79835	4.86964	4.81281	5.15882	5.68104	5.63078	5.68336		-0.0638862	-0.0621158	0.360223	0.0780736	0.442229		0.0332583	-0.0452088	-0.114996	-0.0423155	0.673782		0.0971445	0.016907	-0.475219	-0.120389	0.403421	squamous cell carcinoma antigen recognized by T cells 3 [Source:HGNC Symbol;Acc:16860]
ARHGAP15	ENSG00000075884	6.52768	6.53872	6.44572	5.9145	5.68562	5.86269	6.68081	6.47767	6.80869	5.88833	5.70213	5.76644		0.153127	-0.0610551	0.362965	0.151679	0.169564		-0.0261691	0.0165097	-0.0962424	-0.0353006	0.737734		-0.179296	0.0775648	-0.459208	-0.18698	0.226001	Rho GTPase activating protein 15 [Source:HGNC Symbol;Acc:21030]
EXOSC7	ENSG00000075914	2.37655	2.54395	2.61599	3.10576	3.09439	3.26281	2.60951	2.6144	2.89808	3.16341	3.18305	3.23715		0.232967	0.0704491	0.282089	0.195168	0.0839785		0.0576481	0.0886632	-0.0256599	0.0402171	0.70115		-0.175318	0.0182142	-0.307749	-0.154951	0.30702	exosome component 7 [Source:HGNC Symbol;Acc:28112]
KIFAP3	ENSG00000075945	3.77563	3.33283	3.44977	3.44781	3.00767	3.48925	3.66164	3.61279	3.62736	3.51074	3.37482	3.48049		-0.113991	0.279965	0.177592	0.114522	0.442118		0.062922	0.367155	-0.00875341	0.140441	0.349466		0.176913	0.0871899	-0.186345	0.0259191	0.900644	kinesin-associated protein 3 [Source:HGNC Symbol;Acc:17060]
MKRN2	ENSG00000075975	4.07662	4.17156	4.20049	4.09272	3.97556	4.07195	4.05426	4.11912	4.65525	4.26495	4.04557	4.1657		-0.0223619	-0.0524334	0.454762	0.126656	0.395939		0.172236	0.0700066	0.0937464	0.111996	0.451074		0.194597	0.12244	-0.361016	-0.0146594	0.943578	makorin ring finger protein 2 [Source:HGNC Symbol;Acc:7113]
MCM6	ENSG00000076003	4.84803	4.66001	4.65252	4.71172	4.53554	4.72286	4.99586	4.59894	5.45313	4.8514	4.53236	4.6297		0.147833	-0.0610754	0.800614	0.29579	0.13977		0.139683	-0.00318295	-0.0931516	0.0144496	0.939133		-0.00814908	0.0578925	-0.893766	-0.281341	0.306169	minichromosome maintenance complex component 6 [Source:HGNC Symbol;Acc:6949]
REXO2	ENSG00000076043	3.25476	3.1189	3.03595	3.27792	3.59355	3.26232	3.1344	3.18524	3.72759	3.24794	3.00635	3.16905		-0.120364	0.0663449	0.691641	0.212541	0.215414		-0.0299745	-0.5872	-0.0932693	-0.236815	0.171293		0.0903893	-0.653545	-0.784911	-0.449355	0.0760682	RNA exonuclease 2 [Source:HGNC Symbol;Acc:17851]
RBM7	ENSG00000076053	4.1416	4.3418	4.31164	4.09925	4.15003	3.98818	4.07251	4.1996	2.70505	4.11103	3.99002	4.32355		-0.0690923	-0.142205	-1.6066	-0.605964	0.0839673		0.0117772	-0.160013	0.335378	0.0623808	0.847527		0.0808694	-0.0178078	1.94197	0.668345	0.16555	RNA binding motif protein 7 [Source:HGNC Symbol;Acc:9904]
BAZ2A	ENSG00000076108	6.74379	6.5731	6.65726	6.21519	5.96985	6.17405	6.64403	6.56999	6.75111	6.16726	6.02193	6.07381		-0.0997661	-0.00310967	0.0938576	-0.00300607	0.974584		-0.0479342	0.0520786	-0.100241	-0.0320323	0.734986		0.0518319	0.0551882	-0.194099	-0.0290262	0.827998	bromodomain adjacent to zinc finger domain, 2A [Source:HGNC Symbol;Acc:962]
PTPN23	ENSG00000076201	5.1731	5.09834	5.07477	4.96855	4.99331	4.90495	5.18944	5.10049	5.02083	5.01453	4.85778	4.85968		0.0163401	0.0021505	-0.0539424	-0.0118173	0.882316		0.0459759	-0.135531	-0.0452636	-0.0449394	0.576329		0.0296358	-0.137681	0.0086788	-0.0331221	0.769592	protein tyrosine phosphatase, non-receptor type 23 [Source:HGNC Symbol;Acc:14406]
MLH1	ENSG00000076242	3.9697	3.84898	3.88284	3.67057	3.53249	3.78158	3.91887	3.82981	4.27743	3.7669	3.75357	3.72139		-0.0508341	-0.0191726	0.394591	0.108195	0.372731		0.096325	0.221077	-0.0601975	0.0857348	0.476688		0.147159	0.24025	-0.454788	-0.0224598	0.8938	mutL homolog 1 [Source:HGNC Symbol;Acc:7127]
UNG	ENSG00000076248	3.25787	3.51752	3.43047	2.73944	2.8542	2.5835	3.40703	3.27512	3.84569	2.82911	2.75246	2.71119		0.149154	-0.242401	0.415212	0.107322	0.469322		0.0896762	-0.101737	0.127694	0.0385444	0.792595		-0.0594783	0.140665	-0.287518	-0.0687772	0.74033	uracil-DNA glycosylase [Source:HGNC Symbol;Acc:12572]
FMO4	ENSG00000076258	0.120738	-0.181559	0.616481	-0.747548	-1.36609	-0.796908	0.561418	0.382668	0.641816	-0.633083	-0.53514	-0.816696		0.44068	0.564227	0.0253352	0.343414	0.137572		0.114465	0.830947	-0.0197884	0.308541	0.177683		-0.326214	0.266721	-0.0451236	-0.0348725	0.910095	flavin containing monooxygenase 4 [Source:HGNC Symbol;Acc:3772]
KLHL20	ENSG00000076321	2.83701	2.85119	2.94596	2.70445	2.80716	2.88594	2.92023	2.95952	2.74377	2.58329	2.75553	2.7746		0.0832193	0.108325	-0.202197	-0.00355082	0.969464		-0.121164	-0.0516276	-0.111334	-0.0947086	0.319633		-0.204383	-0.159952	0.0908622	-0.0911578	0.492369	kelch-like family member 20 [Source:HGNC Symbol;Acc:25056]
SLC46A1	ENSG00000076351	-0.189052	0.486269	0.355829	0.4845	0.695585	0.263083	0.389427	0.648271	0.0452394	0.171304	-0.0229967	-0.000279509		0.578479	0.162001	-0.310589	0.143297	0.489976		-0.313197	-0.718581	-0.263362	-0.431713	0.0559518		-0.891676	-0.880583	0.0472272	-0.57501	0.0691526	solute carrier family 46 (folate transporter), member 1 [Source:HGNC Symbol;Acc:30521]
PLXNA2	ENSG00000076356	-0.971981	-0.673254	-0.875039	0.711371	0.780451	-0.0422838	-0.786644	-0.894639	-0.705909	0.570196	0.051743	0.474337		0.185338	-0.221385	0.16913	0.0443606	0.838689		-0.141174	-0.728708	0.516621	-0.117754	0.591307		-0.326512	-0.507322	0.347491	-0.162114	0.601037	plexin A2 [Source:HGNC Symbol;Acc:9100]
SPAG5	ENSG00000076382	0.423617	0.267924	0.825976	1.47073	1.34663	0.88854	0.76857	0.927905	0.798118	1.27677	1.04015	1.16847		0.344954	0.659981	-0.0278576	0.325692	0.0868876		-0.193964	-0.306477	0.279927	-0.0735045	0.677753		-0.538918	-0.966458	0.307785	-0.399197	0.131057	sperm associated antigen 5 [Source:HGNC Symbol;Acc:13452]
ANKRD13A	ENSG00000076513	6.13027	6.2442	6.16278	5.29347	5.13051	5.28846	6.12647	6.179	6.19121	5.24262	5.3669	5.23763		-0.00380692	-0.0652012	0.028432	-0.0135254	0.863503		-0.0508527	0.236394	-0.0508286	0.0449044	0.571056		-0.0470457	0.301596	-0.0792606	0.0584298	0.601753	ankyrin repeat domain 13A [Source:HGNC Symbol;Acc:21268]
TPD52	ENSG00000076554	3.26347	3.44707	3.20221	2.90362	2.31748	2.34679	3.35302	3.10621	2.3929	2.96723	2.51097	2.5739		0.0895527	-0.340862	-0.809305	-0.353538	0.181452		0.0636085	0.193494	0.227111	0.161405	0.526995		-0.0259442	0.534356	1.03642	0.514943	0.169845	tumor protein D52 [Source:HGNC Symbol;Acc:12005]
ACACB	ENSG00000076555	2.47981	2.43184	2.79904	0.304526	0.227957	0.212452	2.75297	2.72885	2.88526	0.246238	-0.142691	0.601461		0.27316	0.297017	0.0862153	0.218797	0.221215		-0.0582875	-0.370649	0.389009	-0.0133091	0.938341		-0.331447	-0.667665	0.302793	-0.232106	0.350918	acetyl-CoA carboxylase beta [Source:HGNC Symbol;Acc:85]
TRAF4	ENSG00000076604	2.26437	2.23821	2.27369	6.24357	6.1074	6.28412	2.79745	1.99457	1.83115	6.36193	6.6238	6.35434		0.53308	-0.243641	-0.442535	-0.0510321	0.81035		0.118362	0.516401	0.0702148	0.234993	0.282806		-0.414717	0.760041	0.51275	0.286025	0.351685	TNF receptor-associated factor 4 [Source:HGNC Symbol;Acc:12034]
PAG1	ENSG00000076641	5.9459	5.99059	5.9248	5.63241	6.14263	5.47183	5.80707	5.99224	5.04538	5.47605	5.87835	5.44552		-0.138826	0.00164494	-0.879418	-0.338866	0.198191		-0.156358	-0.264282	-0.0263113	-0.148984	0.558241		-0.0175326	-0.265927	0.853106	0.189882	0.597159	phosphoprotein associated with glycosphingolipid microdomains 1 [Source:HGNC Symbol;Acc:30043]
GPATCH1	ENSG00000076650	2.21362	2.40853	2.4055	2.55937	2.67621	2.72551	2.1891	2.29982	2.41412	2.63881	2.69491	2.89319		-0.024527	-0.108715	0.00862232	-0.0415398	0.687314		0.0794384	0.0186986	0.167689	0.0886086	0.397361		0.103965	0.127413	0.159066	0.130148	0.380067	G patch domain containing 1 [Source:HGNC Symbol;Acc:24658]
ICAM3	ENSG00000076662	6.40752	6.55781	6.41499	4.90227	5.09131	4.89315	6.41387	6.6168	6.4125	4.8872	4.98544	4.90835		0.00634923	0.0589903	-0.00248792	0.0209505	0.821638		-0.0150632	-0.105866	0.0151938	-0.0352451	0.705166		-0.0214124	-0.164856	0.0176817	-0.0561956	0.670001	intercellular adhesion molecule 3 [Source:HGNC Symbol;Acc:5346]
NT5C2	ENSG00000076685	5.05827	5.11168	4.86067	4.73616	4.89376	4.79173	4.83498	4.94417	4.76481	4.86679	4.94223	4.78368		-0.22329	-0.167518	-0.0958596	-0.162223	0.108286		0.130632	0.0484709	-0.00805128	0.0570172	0.549548		0.353922	0.215989	0.0878083	0.21924	0.122861	5'-nucleotidase, cytosolic II [Source:HGNC Symbol;Acc:8022]
MBNL3	ENSG00000076770	4.6796	4.92287	4.9506	3.34916	3.2446	3.61077	4.74422	4.91573	4.61384	3.36152	3.58812	3.69751		0.064622	-0.00713447	-0.336766	-0.093093	0.502551		0.012361	0.343523	0.0867438	0.147542	0.296015		-0.0522611	0.350657	0.42351	0.240635	0.232233	muscleblind-like splicing regulator 3 [Source:HGNC Symbol;Acc:20564]
XAB2	ENSG00000076924	5.1989	5.35162	5.42217	5.49631	5.50624	5.65466	5.27191	5.33772	5.65446	5.2935	5.41037	5.67938		0.073013	-0.0138953	0.232297	0.0971381	0.471255		-0.202808	-0.0958637	0.0247161	-0.0913186	0.497573		-0.275821	-0.0819684	-0.20758	-0.188457	0.328475	XPA binding protein 2 [Source:HGNC Symbol;Acc:14089]
ARHGEF1	ENSG00000076928	6.77035	6.8118	6.72916	5.5697	5.27307	5.42554	6.77035	6.83216	6.75678	5.57678	5.30612	5.46265		0	0.0203551	0.0276286	0.0159945	0.870854		0.00707697	0.0330554	0.0371113	0.0257479	0.793762		0.00707697	0.0127003	0.00948279	0.00975336	0.944083	Rho guanine nucleotide exchange factor (GEF) 1 [Source:HGNC Symbol;Acc:681]
STXBP2	ENSG00000076944	5.15269	5.18084	5.20463	5.01417	4.8671	5.3503	5.09735	5.19711	5.4149	5.04238	5.13123	5.33048		-0.0553469	0.0162751	0.210275	0.0570678	0.678951		0.0282079	0.264129	-0.0198155	0.0908406	0.512804		0.0835548	0.247854	-0.230091	0.0337728	0.861998	syntaxin binding protein 2 [Source:HGNC Symbol;Acc:11445]
MAP2K7	ENSG00000076984	4.59298	4.89846	4.77393	4.6857	4.93285	4.88905	4.57457	4.78436	4.80874	4.59124	4.67949	4.88732		-0.0184112	-0.114098	0.0348095	-0.0325666	0.789071		-0.0944682	-0.253356	-0.00172671	-0.116517	0.348595		-0.076057	-0.139257	-0.0365362	-0.0839502	0.627276	mitogen-activated protein kinase kinase 7 [Source:HGNC Symbol;Acc:6847]
DGKD	ENSG00000077044	4.4654	4.2711	4.3954	4.24734	4.26727	4.18927	4.42955	4.41116	4.39273	4.07483	4.06367	4.20314		-0.0358542	0.140052	-0.00267262	0.0338419	0.665139		-0.172505	-0.203601	0.0138768	-0.120743	0.142428		-0.136651	-0.343653	0.0165494	-0.154585	0.180098	diacylglycerol kinase, delta 130kDa [Source:HGNC Symbol;Acc:2851]
TOP2B	ENSG00000077097	6.74143	6.78288	6.8107	5.89514	5.59875	6.06591	6.76841	6.97201	7.42255	5.86494	5.72904	5.91633		0.0269749	0.189134	0.611852	0.275987	0.123166		-0.0302056	0.130289	-0.14958	-0.0164991	0.921885		-0.0571805	-0.0588457	-0.761432	-0.292486	0.235862	topoisomerase (DNA) II beta 180kDa [Source:HGNC Symbol;Acc:11990]
TM9SF3	ENSG00000077147	6.11119	6.27673	6.26089	6.33214	6.35149	6.18411	6.18069	6.22919	6.02113	6.33502	6.22485	6.32778		0.0695001	-0.0475449	-0.239752	-0.0725988	0.427067		0.00287398	-0.126632	0.14367	0.00663734	0.941174		-0.0666261	-0.079087	0.383422	0.0792362	0.53728	transmembrane 9 superfamily member 3 [Source:HGNC Symbol;Acc:21529]
NFKB2	ENSG00000077150	5.14688	4.37099	4.51635	8.34844	8.05188	8.35941	5.17697	4.56454	4.4693	8.39487	8.44821	8.26088		0.0300955	0.193542	-0.0470543	0.058861	0.798581		0.0464259	0.396336	-0.0985311	0.114744	0.620493		0.0163305	0.202794	-0.0514768	0.0558825	0.863855	nuclear factor of kappa light polypeptide gene enhancer in B-cells 2 (p49/p100) [Source:HGNC Symbol;Acc:7795]
UBE2T	ENSG00000077152	-0.178082	-0.00886789	-0.559443	-0.0915582	-0.442302	0.00240235	-0.229113	-0.545423	1.22324	0.035507	-0.598511	-0.489138		-0.0510312	-0.536555	1.78268	0.398365	0.332708		0.127065	-0.156209	-0.49154	-0.173561	0.666932		0.178096	0.380345	-2.27422	-0.571926	0.325766	ubiquitin-conjugating enzyme E2T (putative) [Source:HGNC Symbol;Acc:25009]
PPP1R12B	ENSG00000077157	3.41517	3.34876	3.39195	2.45603	2.50597	2.512	3.34698	3.15036	3.14024	2.36588	2.4335	2.59119		-0.0681944	-0.198398	-0.251709	-0.172767	0.0696949		-0.0901499	-0.0724696	0.0791859	-0.0278112	0.75074		-0.0219555	0.125929	0.330895	0.144956	0.256307	protein phosphatase 1, regulatory subunit 12B [Source:HGNC Symbol;Acc:7619]
DNAJC10	ENSG00000077232	5.6425	5.77183	5.73185	5.59875	5.55005	5.80774	5.70954	5.85772	5.7917	5.70886	5.72804	5.82388		0.0670405	0.0858846	0.059851	0.0709254	0.4377		0.110111	0.177989	0.0161399	0.101413	0.274528		0.0430708	0.0921042	-0.0437111	0.0304879	0.810918	DnaJ (Hsp40) homolog, subfamily C, member 10 [Source:HGNC Symbol;Acc:24637]
GTF3C1	ENSG00000077235	5.04046	5.00237	5.00148	4.72986	4.78053	4.61506	4.90641	5.00137	5.2006	4.66491	4.73183	4.71191		-0.134048	-0.000997204	0.199118	0.0213576	0.811009		-0.0649535	-0.0487046	0.0968566	-0.00560049	0.949934		0.0690949	-0.0477074	-0.102262	-0.0269581	0.830946	general transcription factor IIIC, polypeptide 1, alpha 220kDa [Source:HGNC Symbol;Acc:4664]
IL4R	ENSG00000077238	4.78732	4.93139	5.08621	6.33828	6.03849	6.18586	4.82711	4.98225	5.11291	6.22308	6.3287	6.13292		0.0397922	0.0508636	0.0267026	0.0391195	0.74133		-0.115197	0.290206	-0.0529404	0.0406894	0.731402		-0.154989	0.239342	-0.0796429	0.00156993	0.992505	interleukin 4 receptor [Source:HGNC Symbol;Acc:6015]
USP33	ENSG00000077254	4.79239	4.40602	4.724	4.7741	4.43171	4.79521	4.85894	4.70665	4.76041	4.88495	4.77798	4.80574		0.0665541	0.300628	0.0364108	0.134531	0.307942		0.110857	0.346277	0.010532	0.155889	0.241531		0.044303	0.0456494	-0.0258788	0.0213578	0.906434	ubiquitin specific peptidase 33 [Source:HGNC Symbol;Acc:20059]
SNRPA	ENSG00000077312	4.76867	4.93162	4.63663	4.25224	4.27202	4.01056	4.59464	4.95641	4.59643	4.30123	4.24135	4.05833		-0.174035	0.0247889	-0.0402091	-0.0631516	0.637685		0.048996	-0.0306683	0.0477614	0.0220297	0.86886		0.223031	-0.0554572	0.0879705	0.0851813	0.653145	small nuclear ribonucleoprotein polypeptide A [Source:HGNC Symbol;Acc:11151]
EXOSC5	ENSG00000077348	2.4867	2.6897	2.70463	3.52019	3.94346	4.02195	2.53929	2.82455	3.11729	3.59381	3.73362	3.93762		0.0525899	0.134857	0.412667	0.200038	0.273933		0.0736203	-0.209844	-0.0843333	-0.073519	0.679633		0.0210304	-0.344701	-0.497	-0.273557	0.289159	exosome component 5 [Source:HGNC Symbol;Acc:24662]
DYNC1I2	ENSG00000077380	5.14464	5.134	5.02564	4.99215	4.93872	4.83776	5.2366	5.2691	5.59641	5.18186	5.08439	4.80141		0.0919577	0.135102	0.570771	0.265944	0.0558544		0.18971	0.145669	-0.0363469	0.0996775	0.436967		0.0977526	0.0105669	-0.607118	-0.166266	0.362055	dynein, cytoplasmic 1, intermediate chain 2 [Source:HGNC Symbol;Acc:2964]
APBB1IP	ENSG00000077420	5.75652	5.69406	5.69129	5.76792	5.73151	5.93398	5.83418	5.66288	6.1204	5.74857	5.24155	5.82794		0.077666	-0.0311792	0.429111	0.158532	0.343985		-0.0193492	-0.489959	-0.106041	-0.205116	0.227606		-0.0970151	-0.45878	-0.535151	-0.363649	0.138058	amyloid beta (A4) precursor protein-binding, family B, member 1 interacting protein [Source:HGNC Symbol;Acc:17379]
LRCH4	ENSG00000077454	5.94067	6.03607	5.92279	4.12151	4.05121	4.13248	5.90849	6.04587	5.89477	3.94788	3.95669	3.93013		-0.032181	0.0097973	-0.0280204	-0.0168014	0.819118		-0.173633	-0.0945209	-0.202351	-0.156835	0.0529268		-0.141452	-0.104318	-0.17433	-0.140033	0.19633	leucine-rich repeats and calponin homology (CH) domain containing 4 [Source:HGNC Symbol;Acc:6691]
FAM76B	ENSG00000077458	3.81818	3.80947	3.87908	3.20729	3.07594	3.27805	3.79303	3.73614	4.18535	3.23249	3.14531	3.31988		-0.0251505	-0.0733354	0.306265	0.0692596	0.569604		0.0252043	0.0693707	0.0418237	0.0454662	0.707623		0.0503548	0.142706	-0.264441	-0.0237934	0.889277	family with sequence similarity 76, member B [Source:HGNC Symbol;Acc:28492]
SIRT6	ENSG00000077463	1.95205	1.73186	2.02512	3.45149	3.37158	3.36344	1.81928	1.83467	2.13059	3.39499	3.44675	3.36376		-0.132762	0.102806	0.105472	0.0251719	0.815931		-0.0564974	0.0751633	0.000315109	0.00632703	0.953281		0.0762647	-0.0276427	-0.105157	-0.0188449	0.901828	sirtuin 6 [Source:HGNC Symbol;Acc:14934]
POLD3	ENSG00000077514	2.97484	3.34196	3.17883	3.12712	3.05813	2.86279	3.18423	2.93672	3.12345	3.30889	3.06681	2.85253		0.209386	-0.405242	-0.055383	-0.0837462	0.561046		0.18177	0.00868093	-0.010259	0.0600641	0.675462		-0.0276157	0.413923	0.045124	0.14381	0.482066	polymerase (DNA-directed), delta 3, accessory subunit [Source:HGNC Symbol;Acc:20932]
CAPZB	ENSG00000077549	6.6966	6.85492	6.7526	6.32694	6.38535	6.32296	6.68857	6.74334	6.6357	6.43727	6.38925	6.38567		-0.00802542	-0.111574	-0.1169	-0.0788334	0.287764		0.110326	0.00389898	0.0627124	0.0589791	0.420611		0.118351	0.115473	0.179613	0.137813	0.19523	capping protein (actin filament) muscle Z-line, beta [Source:HGNC Symbol;Acc:1491]
GPR137B	ENSG00000077585	1.90503	1.90286	1.41029	1.47396	1.78327	1.53453	1.9206	1.87097	1.69224	1.85071	1.48778	1.32386		0.0155643	-0.0318896	0.281951	0.0885419	0.615088		0.376757	-0.295485	-0.210669	-0.0431324	0.805556		0.361193	-0.263595	-0.49262	-0.131674	0.597226	G protein-coupled receptor 137B [Source:HGNC Symbol;Acc:11862]
JADE1	ENSG00000077684	5.28247	5.43785	5.5099	4.38195	4.19271	4.43965	5.30052	5.43166	5.19706	4.2748	4.21251	4.54388		0.0180539	-0.00619549	-0.312838	-0.100326	0.404717		-0.107154	0.0198013	0.104229	0.0056254	0.962064		-0.125208	0.0259968	0.417067	0.105952	0.530599	jade family PHD finger 1 [Source:HGNC Symbol;Acc:30027]
SLC25A43	ENSG00000077713	1.50218	1.77464	0.962105	1.77261	1.59384	1.17096	1.21305	1.7197	1.37582	1.80706	1.90476	1.11583		-0.289124	-0.0549486	0.413718	0.0232153	0.932585		0.0344481	0.310917	-0.0551232	0.0967473	0.725231		0.323572	0.365866	-0.468842	0.073532	0.849841	solute carrier family 25, member 43 [Source:HGNC Symbol;Acc:30557]
UBE2A	ENSG00000077721	4.23811	4.17788	3.9661	4.8481	4.87111	4.65121	4.19133	4.07807	4.41901	4.87966	4.75049	4.688		-0.0467724	-0.0998137	0.452919	0.102111	0.396011		0.0315618	-0.120629	0.0367927	-0.0174247	0.882754		0.0783342	-0.0208148	-0.416126	-0.119536	0.479797	ubiquitin-conjugating enzyme E2A [Source:HGNC Symbol;Acc:12472]
FGFR1	ENSG00000077782	2.6073	2.48777	0.863988	2.89755	3.26496	1.93613	2.53474	2.51108	0.898074	3.12044	3.0077	1.69332		-0.0725611	0.0233137	0.0340851	-0.00505409	0.993692		0.222898	-0.257256	-0.242804	-0.0923872	0.885144		0.295459	-0.280569	-0.276889	-0.0873331	0.923057	fibroblast growth factor receptor 1 [Source:HGNC Symbol;Acc:3688]
GTF2I	ENSG00000077809	5.48149	5.70715	5.60379	5.25331	5.39132	5.53448	5.42936	5.57163	5.8549	5.16417	5.19179	5.576		-0.0521324	-0.135522	0.251112	0.0211527	0.886466		-0.0891395	-0.199527	0.0415171	-0.0823832	0.58094		-0.0370071	-0.0640056	-0.209595	-0.103536	0.623175	general transcription factor IIi [Source:HGNC Symbol;Acc:4659]
CST7	ENSG00000077984	4.91613	5.03062	3.68433	5.40443	5.8651	4.69147	5.19084	4.9192	3.48681	5.61044	5.29016	4.64151		0.274711	-0.111419	-0.197522	-0.01141	0.982754		0.206009	-0.574934	-0.0499594	-0.139628	0.791736		-0.0687027	-0.463515	0.147563	-0.128218	0.863723	cystatin F (leukocystatin) [Source:HGNC Symbol;Acc:2479]
PIAS2	ENSG00000078043	1.76656	1.7437	1.73872	2.42392	2.47728	2.44937	1.79733	1.48928	2.00792	2.38165	2.21858	2.47088		0.0307648	-0.25442	0.269204	0.0151828	0.902698		-0.0422686	-0.258701	0.0215074	-0.0931542	0.459393		-0.0730334	-0.00428123	-0.247696	-0.108337	0.541092	protein inhibitor of activated STAT, 2 [Source:HGNC Symbol;Acc:17311]
ARAF	ENSG00000078061	5.17119	5.27963	5.2428	5.14494	5.24777	5.25921	5.25445	5.30015	5.3566	5.20652	5.36672	5.33735		0.0832587	0.020515	0.113799	0.0725242	0.357542		0.0615807	0.118953	0.0781416	0.0862251	0.278147		-0.021678	0.0984381	-0.0356572	0.013701	0.900067	v-raf murine sarcoma 3611 viral oncogene homolog [Source:HGNC Symbol;Acc:646]
MCCC1	ENSG00000078070	3.02049	3.21088	3.23848	2.10698	2.37388	2.45918	3.12636	3.36763	3.58548	2.25335	2.36947	2.50395		0.105868	0.156744	0.347003	0.203205	0.168227		0.14637	-0.00441247	0.0447738	0.0622436	0.658994		0.0405016	-0.161156	-0.302229	-0.140961	0.483129	methylcrotonoyl-CoA carboxylase 1 (alpha) [Source:HGNC Symbol;Acc:6936]
LAMP3	ENSG00000078081	2.24502	1.5182	1.4188	5.34194	4.64702	4.88315	2.15048	1.43958	1.4454	5.65624	5.52256	4.77211		-0.0945369	-0.0786153	0.0265975	-0.0488515	0.879391		0.3143	0.875545	-0.11104	0.359602	0.278334		0.408837	0.954161	-0.137638	0.408453	0.378937	lysosomal-associated membrane protein 3 [Source:HGNC Symbol;Acc:14582]
ACER3	ENSG00000078124	1.73627	2.17167	2.17038	2.10032	2.228	1.82652	1.80374	1.7481	1.79264	1.95914	2.13397	1.98993		0.0674658	-0.423572	-0.377736	-0.244614	0.102166		-0.141177	-0.0940264	0.163415	-0.0239293	0.863922		-0.208643	0.329545	0.541151	0.220685	0.278	alkaline ceramidase 3 [Source:HGNC Symbol;Acc:16066]
UBE2K	ENSG00000078140	5.12776	5.38328	5.36778	5.18168	5.13597	5.07175	5.13818	5.2392	4.86267	5.20826	5.11004	5.19914		0.0104177	-0.144077	-0.505115	-0.212925	0.0794275		0.0265737	-0.0259342	0.127383	0.0426742	0.704079		0.016156	0.118143	0.632498	0.255599	0.128557	ubiquitin-conjugating enzyme E2K [Source:HGNC Symbol;Acc:4914]
PIK3C3	ENSG00000078142	4.42695	4.287	4.3845	4.13318	4.04577	4.23831	4.51395	4.37111	4.78283	4.32942	4.21383	4.17671		0.0869957	0.084107	0.398337	0.189813	0.112439		0.19624	0.16806	-0.0615978	0.100901	0.376999		0.109245	0.0839526	-0.459935	-0.0889125	0.577379	phosphatidylinositol 3-kinase, catalytic subunit type 3 [Source:HGNC Symbol;Acc:8974]
N4BP2	ENSG00000078177	3.69761	3.78138	3.76689	3.79779	3.79667	3.45923	3.74137	3.64249	3.33899	3.61658	3.30663	3.60225		0.0437652	-0.138885	-0.427893	-0.174338	0.228843		-0.181206	-0.490039	0.143025	-0.176073	0.224571		-0.224972	-0.351153	0.570919	-0.00173543	0.992983	NEDD4 binding protein 2 [Source:HGNC Symbol;Acc:29851]
C12orf5	ENSG00000078237	2.57927	2.22398	2.55822	3.34541	3.56035	3.16722	2.57985	2.1056	2.55401	3.27812	3.33169	3.19438		0.000579458	-0.118382	-0.00420502	-0.0406691	0.797186		-0.0672969	-0.228665	0.0271691	-0.0895977	0.573755		-0.0678763	-0.110284	0.0313741	-0.0489286	0.826862	chromosome 12 open reading frame 5 [Source:HGNC Symbol;Acc:1185]
TULP3	ENSG00000078246	2.22612	2.26004	2.27239	2.63545	2.46726	2.3982	2.41525	2.34034	2.11807	2.49612	2.48866	2.42312		0.189122	0.0803026	-0.154317	0.0383693	0.69153		-0.139336	0.0213966	0.0249155	-0.031008	0.74813		-0.328458	-0.058906	0.179233	-0.0693773	0.612846	tubby like protein 3 [Source:HGNC Symbol;Acc:12425]
SYNJ2	ENSG00000078269	3.94147	4.17088	4.22353	5.17886	5.3747	4.98773	4.06845	4.03005	4.24083	5.07667	5.16379	5.08912		0.126985	-0.140829	0.0172964	0.00115072	0.992226		-0.102198	-0.210914	0.101386	-0.0705754	0.553714		-0.229183	-0.0700851	0.0840893	-0.0717261	0.669066	synaptojanin 2 [Source:HGNC Symbol;Acc:11504]
PPP2R5C	ENSG00000078304	7.08671	7.23499	7.08991	6.45598	5.92846	6.24254	7.16833	6.98449	6.94343	6.42369	6.12233	6.28733		0.0816139	-0.250495	-0.146488	-0.105123	0.457669		-0.0322867	0.193866	0.0447868	0.0687887	0.624188		-0.113901	0.444361	0.191275	0.173912	0.387366	protein phosphatase 2, regulatory subunit B', gamma [Source:HGNC Symbol;Acc:9311]
PMS2P1	ENSG00000078319	2.03786	1.96007	1.93357	2.52173	2.45568	2.56184	1.90245	1.92402	2.28986	2.44756	2.26439	2.39829		-0.135414	-0.0360429	0.356292	0.061612	0.580146		-0.0741725	-0.191287	-0.163552	-0.143004	0.213841		0.0612411	-0.155244	-0.519845	-0.204616	0.208909	postmeiotic segregation increased 2 pseudogene 1 [Source:HGNC Symbol;Acc:9123]
GNB1	ENSG00000078369	7.53993	7.44994	7.40049	7.29766	7.05498	7.10736	7.45717	7.36335	7.28334	7.2973	7.28821	7.07241		-0.082757	-0.0865819	-0.117148	-0.0954956	0.346881		-0.000359655	0.233234	-0.0349524	0.065974	0.510829		0.0823973	0.319816	0.0821956	0.16147	0.265184	guanine nucleotide binding protein (G protein), beta polypeptide 1 [Source:HGNC Symbol;Acc:4396]
MLLT10	ENSG00000078403	4.79533	4.90771	4.99799	3.78652	3.73727	3.78148	4.89432	4.75502	4.85367	3.76029	3.71572	3.81456		0.0989846	-0.152695	-0.144318	-0.0660095	0.409586		-0.026236	-0.0215489	0.0330805	-0.00490148	0.950315		-0.125221	0.131147	0.177398	0.061108	0.58563	myeloid/lymphoid or mixed-lineage leukemia (trithorax homolog, Drosophila); translocated to, 10 [Source:HGNC Symbol;Acc:16063]
ZCWPW1	ENSG00000078487	2.39392	2.39628	2.44693	1.43328	1.02916	1.54029	2.65139	2.5806	2.94369	1.53786	1.47728	1.2295		0.257471	0.184317	0.496758	0.312849	0.0583723		0.104575	0.448121	-0.310786	0.0806366	0.59437		-0.152897	0.263804	-0.807543	-0.232212	0.288751	zinc finger, CW type with PWWP domain 1 [Source:HGNC Symbol;Acc:23486]
P2RY10	ENSG00000078589	5.90265	5.73424	5.67561	5.3522	5.23953	5.55271	5.80089	5.77661	5.2565	5.21866	4.75279	5.31904		-0.101763	0.0423663	-0.419107	-0.159501	0.400579		-0.133547	-0.486738	-0.23367	-0.284652	0.148048		-0.031784	-0.529105	0.185438	-0.12515	0.636746	purinergic receptor P2Y, G-protein coupled, 10 [Source:HGNC Symbol;Acc:19906]
ITM2A	ENSG00000078596	7.07812	7.23432	7.21302	5.58677	5.96186	5.96104	7.13966	7.38885	7.65183	5.44313	5.37489	5.92591		0.0615464	0.154529	0.43881	0.218295	0.243358		-0.143633	-0.586968	-0.035137	-0.255246	0.177718		-0.205179	-0.741498	-0.473947	-0.473541	0.0862184	integral membrane protein 2A [Source:HGNC Symbol;Acc:6173]
NRD1	ENSG00000078618	6.40892	6.41291	6.32191	5.50191	5.60716	5.67882	6.46911	6.49114	6.4775	5.61335	5.6388	5.63012		0.060192	0.0782263	0.155588	0.098002	0.189966		0.111442	0.0316404	-0.0487038	0.0314595	0.661499		0.05125	-0.0465859	-0.204291	-0.0665424	0.515079	nardilysin (N-arginine dibasic convertase) [Source:HGNC Symbol;Acc:7995]
VDAC3	ENSG00000078668	5.22417	5.18256	5.0411	5.31903	5.30654	5.43845	5.16876	5.23463	5.4579	5.23768	5.07233	5.15613		-0.0554086	0.0520683	0.416796	0.137819	0.182434		-0.0813558	-0.234212	-0.282325	-0.199298	0.0649363		-0.0259472	-0.286281	-0.699122	-0.337117	0.0324964	voltage-dependent anion channel 3 [Source:HGNC Symbol;Acc:12674]
PCM1	ENSG00000078674	5.78242	5.58386	5.72018	5.52445	5.1461	5.37419	5.90055	5.69714	6.30744	5.54451	5.34288	5.40946		0.118127	0.113283	0.587265	0.272892	0.106133		0.020052	0.196787	0.0352756	0.0840382	0.59675		-0.0980755	0.0835038	-0.55199	-0.188854	0.405521	pericentriolar material 1 [Source:HGNC Symbol;Acc:8727]
TNRC6C	ENSG00000078687	4.6842	4.41094	4.4141	3.76954	3.71759	3.87966	4.58395	4.4764	4.27608	3.68098	3.66225	3.78856		-0.100248	0.0654561	-0.138028	-0.0576067	0.601216		-0.0885589	-0.0553401	-0.0911032	-0.0783341	0.479838		0.0116892	-0.120796	0.0469248	-0.0207274	0.893519	trinucleotide repeat containing 6C [Source:HGNC Symbol;Acc:29318]
CBFA2T2	ENSG00000078699	4.82848	4.67856	4.80251	3.4843	3.15237	3.53198	4.91027	4.66102	4.95636	3.46248	3.30009	3.32891		0.0817911	-0.0175352	0.153846	0.0727005	0.55554		-0.0218185	0.147718	-0.203071	-0.0257238	0.8335		-0.10361	0.165253	-0.356917	-0.0984243	0.572259	core-binding factor, runt domain, alpha subunit 2; translocated to, 2 [Source:HGNC Symbol;Acc:1536]
ITCH	ENSG00000078747	4.78812	4.80094	5.04622	5.69265	5.68475	5.69681	4.89475	4.79823	5.2284	5.67336	5.76794	5.78363		0.106626	-0.00271213	0.182183	0.0953656	0.429037		-0.0192834	0.0831869	0.0868167	0.0502401	0.673403		-0.125909	0.085899	-0.095366	-0.0451255	0.788375	itchy E3 ubiquitin protein ligase [Source:HGNC Symbol;Acc:13890]
TP53INP2	ENSG00000078804	1.98523	1.16664	1.00843	1.27705	0.983228	0.0272626	1.92166	1.2541	0.221091	0.591554	0.120465	0.144499		-0.0635717	0.0874581	-0.787334	-0.254483	0.58332		-0.685495	-0.862763	0.117237	-0.477007	0.312878		-0.621923	-0.950221	0.904571	-0.222524	0.733264	tumor protein p53 inducible nuclear protein 2 [Source:HGNC Symbol;Acc:16104]
SDF4	ENSG00000078808	6.1679	6.35174	6.16192	7.00546	7.34095	7.15252	6.10951	6.3642	6.12061	7.0006	7.28248	7.21554		-0.0583943	0.0124609	-0.0413094	-0.0290809	0.812553		-0.00486572	-0.0584667	0.0630265	-0.000101959	0.999336		0.0535285	-0.0709275	0.104336	0.028979	0.867203	stromal cell derived factor 4 [Source:HGNC Symbol;Acc:24188]
TOLLIP	ENSG00000078902	4.64232	4.3823	4.40986	5.40418	5.23935	5.19108	4.49125	4.22674	4.52202	5.37849	5.12069	5.20816		-0.151069	-0.155556	0.112161	-0.0648215	0.588992		-0.0256847	-0.118664	0.0170837	-0.0424215	0.722511		0.125385	0.0368925	-0.0950771	0.0224	0.894226	toll interacting protein [Source:HGNC Symbol;Acc:16476]
UBE2D4	ENSG00000078967	2.15236	2.4334	2.39636	2.60935	2.73872	2.59377	1.94132	2.31454	2.31341	2.374	2.47148	2.61491		-0.211042	-0.118867	-0.082953	-0.13762	0.292569		-0.235351	-0.267234	0.0211402	-0.160482	0.22418		-0.0243089	-0.148368	0.104093	-0.0228611	0.898797	ubiquitin-conjugating enzyme E2D 4 (putative) [Source:HGNC Symbol;Acc:21647]
THOC1	ENSG00000079134	2.47988	2.24876	2.1465	4.22413	4.64491	4.43709	2.52081	2.59473	2.10095	4.20545	4.62128	4.41362		0.0409284	0.345967	-0.0455494	0.113782	0.51271		-0.0186798	-0.0236303	-0.0234675	-0.0219259	0.898548		-0.0596082	-0.369597	0.0220819	-0.135708	0.579695	THO complex 1 [Source:HGNC Symbol;Acc:19070]
FKBP7	ENSG00000079150	-0.88156	-0.497915	-0.546314	-0.682717	0.106694	-0.400435	-1.06603	-0.448675	0.0745988	-0.507159	-0.649894	-0.549597		-0.184473	0.0492398	0.620912	0.161893	0.564458		0.175558	-0.756588	-0.149162	-0.243398	0.391264		0.36003	-0.805828	-0.770075	-0.405291	0.316165	FK506 binding protein 7 [Source:HGNC Symbol;Acc:3723]
OSBPL6	ENSG00000079156	-1.68339	-1.62188	-1.83082	0.438503	0.658263	-0.90887	-1.3438	-2.98669	-0.7202	0.237308	0.507972	-0.306937		0.339584	-1.36481	1.11062	0.0284657	0.959752		-0.201195	-0.150291	0.601932	0.0834821	0.882401		-0.540779	1.21452	-0.50869	0.0550164	0.945019	oxysterol binding protein-like 6 [Source:HGNC Symbol;Acc:16388]
XRCC5	ENSG00000079246	7.89552	7.91006	7.90883	8.00366	8.1183	8.21609	7.93463	7.93463	8.1713	8.0994	8.08319	8.17886		0.0391154	0.0245767	0.262468	0.10872	0.244335		0.0957404	-0.0351029	-0.0372235	0.00780468	0.931025		0.056625	-0.0596796	-0.299692	-0.100916	0.435854	X-ray repair complementing defective repair in Chinese hamster cells 5 (double-strand-break rejoining) [Source:HGNC Symbol;Acc:12833]
LXN	ENSG00000079257	0.811216	1.49387	0.947344	-0.0795136	0.886652	-0.0317965	1.19353	1.99229	1.65988	-0.161134	-0.0424432	-0.185511		0.382318	0.498419	0.712535	0.53109	0.0922902		-0.08162	-0.929095	-0.153714	-0.388143	0.203751		-0.463938	-1.42751	-0.866249	-0.919234	0.0458433	latexin [Source:HGNC Symbol;Acc:13347]
SP140	ENSG00000079263	4.0571	3.95296	3.92835	4.19834	4.40231	4.26223	4.19361	3.94323	4.33451	4.10967	4.22723	4.12168		0.136505	-0.00972628	0.406158	0.177646	0.123845		-0.0886643	-0.17508	-0.140558	-0.134767	0.231411		-0.225169	-0.165353	-0.546717	-0.312413	0.0631063	SP140 nuclear body protein [Source:HGNC Symbol;Acc:17133]
MKNK1	ENSG00000079277	3.38329	3.51364	3.38029	2.87323	2.78598	2.89745	3.3574	3.52883	3.21143	2.7254	2.97447	2.81594		-0.0258892	0.0151881	-0.168867	-0.0598559	0.563896		-0.147831	0.188486	-0.0815115	-0.0136186	0.894693		-0.121941	0.173298	0.0873551	0.0462373	0.751166	MAP kinase interacting serine/threonine kinase 1 [Source:HGNC Symbol;Acc:7110]
REXO1	ENSG00000079313	4.34376	3.9413	4.15282	5.32151	5.43509	5.14472	4.06761	3.97349	4.10003	5.18152	5.40214	5.21796		-0.276143	0.0321899	-0.0527852	-0.0989127	0.422456		-0.139987	-0.0329509	0.0732345	-0.0332344	0.784455		0.136156	-0.0651408	0.12602	0.0656783	0.702819	REX1, RNA exonuclease 1 homolog (S. cerevisiae) [Source:HGNC Symbol;Acc:24616]
SAR1A	ENSG00000079332	5.51118	5.35389	5.28605	5.86532	5.89163	5.93601	5.37049	5.22038	4.79768	5.84026	5.66032	5.84898		-0.140697	-0.133513	-0.488363	-0.254191	0.0905433		-0.0250633	-0.231309	-0.0870254	-0.114466	0.419038		0.115634	-0.0977959	0.401337	0.139725	0.483649	SAR1 homolog A (S. cerevisiae) [Source:HGNC Symbol;Acc:10534]
CDC14A	ENSG00000079335	5.06291	5.03406	5.05516	4.15065	4.02182	3.85473	4.90478	5.03555	4.82571	4.02086	3.97392	3.91099		-0.15813	0.00149144	-0.22945	-0.128696	0.186349		-0.129786	-0.0479036	0.0562612	-0.040476	0.665104		0.0283442	-0.049395	0.285711	0.0882201	0.507448	cell division cycle 14A [Source:HGNC Symbol;Acc:1718]
CEACAM1	ENSG00000079385	-0.43833	-1.53956	-0.77603	0.564836	-0.435536	-0.0055464	-0.308802	-0.773643	-1.24656	0.32284	0.564836	-0.414578		0.129527	0.765914	-0.470528	0.141638	0.71446		-0.241995	1.00037	-0.409031	0.116448	0.763309		-0.371523	0.234458	0.0614965	-0.0251895	0.963178	carcinoembryonic antigen-related cell adhesion molecule 1 (biliary glycoprotein) [Source:HGNC Symbol;Acc:1814]
SENP1	ENSG00000079387	4.23228	4.11077	4.23891	4.40075	4.66592	4.43198	4.27174	4.23392	3.94527	4.45167	4.61737	4.51701		0.0394521	0.12315	-0.293634	-0.0436772	0.698393		0.0509234	-0.0485504	0.0850328	0.0291353	0.79561		0.0114714	-0.1717	0.378666	0.0728125	0.648326	SUMO1/sentrin specific peptidase 1 [Source:HGNC Symbol;Acc:17927]
CIC	ENSG00000079432	5.98759	5.98422	6.0011	5.95184	6.03085	5.96952	6.07436	6.0534	6.10753	5.84608	5.83846	5.95016		0.0867766	0.0691835	0.106429	0.087463	0.210739		-0.105755	-0.192391	-0.0193609	-0.105836	0.136597		-0.192531	-0.261575	-0.12579	-0.193299	0.0629828	capicua transcriptional repressor [Source:HGNC Symbol;Acc:14214]
LIPE	ENSG00000079435	2.15412	2.69963	2.41511	2.33178	2.54898	2.06139	2.01193	2.76746	2.71947	2.01846	2.19975	1.90813		-0.142188	0.0678315	0.30436	0.0766676	0.732216		-0.313319	-0.349237	-0.153263	-0.27194	0.2402		-0.171131	-0.417069	-0.457623	-0.348607	0.284111	lipase, hormone-sensitive [Source:HGNC Symbol;Acc:6621]
FDFT1	ENSG00000079459	6.53621	6.60519	6.26559	6.7088	6.2362	6.87715	6.24686	6.32898	6.17588	6.48893	6.15766	6.53905		-0.289349	-0.276217	-0.0897181	-0.218428	0.225489		-0.219866	-0.0785396	-0.3381	-0.212168	0.23811		0.0694833	0.197677	-0.248381	0.00625962	0.979642	farnesyl-diphosphate farnesyltransferase 1 [Source:HGNC Symbol;Acc:3629]
PAFAH1B3	ENSG00000079462	3.594	3.69949	3.71752	2.71165	2.75043	2.82738	3.48908	3.76973	3.84957	2.88421	2.97305	2.95821		-0.104918	0.0702384	0.132054	0.0324582	0.745876		0.172562	0.222618	0.130832	0.175337	0.101801		0.277479	0.15238	-0.00122244	0.142879	0.323984	platelet-activating factor acetylhydrolase 1b, catalytic subunit 3 (29kDa) [Source:HGNC Symbol;Acc:8576]
KIF22	ENSG00000079616	3.62397	3.67845	3.7847	2.8606	2.60627	2.98332	3.83973	3.58458	4.09004	2.82707	2.69801	2.8565		0.215761	-0.0938638	0.305336	0.142411	0.319779		-0.0335302	0.0917418	-0.126826	-0.0228716	0.86987		-0.249291	0.185606	-0.432163	-0.165283	0.410414	kinesin family member 22 [Source:HGNC Symbol;Acc:6391]
LRRC16A	ENSG00000079691	1.39362	1.21753	1.39286	0.929968	0.531232	0.795236	1.08648	1.35875	1.05869	0.68866	0.710794	0.508017		-0.307144	0.141222	-0.334173	-0.166698	0.209239		-0.241308	0.179562	-0.287219	-0.116322	0.371203		0.0658354	0.0383403	0.0469547	0.0503768	0.780238	leucine rich repeat containing 16A [Source:HGNC Symbol;Acc:21581]
PGM1	ENSG00000079739	3.85757	3.742	3.75505	2.89104	3.08199	3.03176	3.78882	3.84715	4.04799	2.77444	2.89714	2.99169		-0.0687524	0.105149	0.292948	0.109782	0.279929		-0.116602	-0.184852	-0.0400706	-0.113842	0.26356		-0.0478497	-0.290001	-0.333019	-0.223623	0.130777	phosphoglucomutase 1 [Source:HGNC Symbol;Acc:8905]
DDX1	ENSG00000079785	4.89397	4.85163	4.93289	5.65259	5.6808	6.03904	4.96788	4.96363	5.22943	5.76671	5.82797	5.98717		0.0739122	0.111999	0.296547	0.160819	0.211223		0.114128	0.147173	-0.0518773	0.0698081	0.575024		0.0402159	0.0351741	-0.348424	-0.0910113	0.604814	DEAD (Asp-Glu-Ala-Asp) box helicase 1 [Source:HGNC Symbol;Acc:2734]
DNM2	ENSG00000079805	6.00282	6.04459	6.05365	6.06204	6.07421	6.00509	6.03862	6.08946	5.93605	6.11262	6.20554	6.04108		0.0358078	0.0448678	-0.117594	-0.0123062	0.870444		0.0505792	0.131324	0.0359919	0.0726315	0.346501		0.0147715	0.0864557	0.153586	0.0849377	0.433054	dynamin 2 [Source:HGNC Symbol;Acc:2974]
EPB41L2	ENSG00000079819	3.90393	3.93285	3.55962	4.92828	5.40983	4.80821	3.83311	3.72382	3.84491	4.85992	4.84752	4.79719		-0.0708167	-0.209039	0.28529	0.00181132	0.990741		-0.0683545	-0.562311	-0.0110135	-0.213893	0.190049		0.00246215	-0.353272	-0.296304	-0.215704	0.339851	erythrocyte membrane protein band 4.1-like 2 [Source:HGNC Symbol;Acc:3379]
STX7	ENSG00000079950	2.24925	2.12979	2.42776	2.59736	1.92021	2.31837	2.4849	1.91059	2.71025	2.68945	2.31122	2.40498		0.235654	-0.219203	0.282487	0.099646	0.662488		0.0920879	0.391006	0.0866122	0.189902	0.411381		-0.143566	0.610209	-0.195875	0.090256	0.7792	syntaxin 7 [Source:HGNC Symbol;Acc:11442]
RABL2B	ENSG00000079974	4.16991	4.00926	4.07464	3.31598	2.96374	3.12842	4.31861	4.03396	3.87144	3.49823	3.39349	3.22061		0.148698	0.0247046	-0.203203	-0.00993338	0.941962		0.182254	0.429752	0.0921888	0.234732	0.107892		0.0335558	0.405048	0.295392	0.244665	0.222473	RAB, member of RAS oncogene family-like 2B [Source:HGNC Symbol;Acc:9800]
KEAP1	ENSG00000079999	4.57236	4.21932	4.30681	6.2128	6.43821	6.12949	4.44853	4.1962	4.7143	6.15018	6.05294	6.15002		-0.12383	-0.0231217	0.407482	0.0868433	0.557445		-0.0626256	-0.385263	0.0205365	-0.142451	0.342877		0.0612047	-0.362141	-0.386945	-0.229294	0.283489	kelch-like ECH-associated protein 1 [Source:HGNC Symbol;Acc:23177]
SLC35C2	ENSG00000080189	4.68118	4.71394	4.65075	4.55561	4.60884	4.61487	4.71851	4.64118	4.40782	4.61381	4.71412	4.67169		0.0373205	-0.0727548	-0.242932	-0.0927886	0.308413		0.0581945	0.105282	0.0568168	0.0734312	0.415655		0.020874	0.178037	0.299748	0.16622	0.203806	solute carrier family 35 (GDP-fucose transporter), member C2 [Source:HGNC Symbol;Acc:17117]
CRYBG3	ENSG00000080200	1.84199	1.9491	1.71043	1.37021	1.49232	1.1845	1.70073	1.82439	2.27253	1.53894	1.35557	1.26873		-0.141257	-0.124706	0.562106	0.0987145	0.528715		0.168737	-0.136752	0.0842278	0.0387375	0.803086		0.309994	-0.0120468	-0.477878	-0.059977	0.784922	beta-gamma crystallin domain containing 3 [Source:HGNC Symbol;Acc:34427]
RFX3	ENSG00000080298	3.29626	3.18682	3.36335	2.8871	2.88315	2.72484	3.25266	3.45654	2.82274	3.06999	3.13911	2.92211		-0.043594	0.269712	-0.540617	-0.104833	0.485868		0.182892	0.255957	0.197267	0.212039	0.173805		0.226486	-0.0137549	0.737884	0.316872	0.152774	regulatory factor X, 3 (influences HLA class II expression) [Source:HGNC Symbol;Acc:9984]
RIF1	ENSG00000080345	4.45995	4.57858	4.40284	5.84691	5.95694	5.96802	4.39173	4.70111	4.24529	5.86622	6.01904	5.9686		-0.0682157	0.122528	-0.157547	-0.0344116	0.769005		0.0193071	0.0620962	0.00057609	0.0273265	0.81545		0.0875228	-0.0604316	0.158123	0.0617381	0.709844	RAP1 interacting factor homolog (yeast) [Source:HGNC Symbol;Acc:23207]
RAB21	ENSG00000080371	5.50045	5.49802	5.54038	5.51069	5.3395	5.35389	5.31591	5.36407	4.8708	5.44247	5.35901	5.48805		-0.184546	-0.13395	-0.669573	-0.329356	0.0224857		-0.0682276	0.0195068	0.134168	0.0284826	0.820721		0.116318	0.153456	0.803742	0.357839	0.0653525	RAB21, member RAS oncogene family [Source:HGNC Symbol;Acc:18263]
SMARCA2	ENSG00000080503	6.41727	6.36466	6.4514	4.86089	4.59089	4.94254	6.43058	6.44192	6.6084	4.85699	4.66777	4.78425		0.0133174	0.0772548	0.157002	0.0825246	0.44227		-0.00390583	0.0768762	-0.158291	-0.0284402	0.788414		-0.0172233	-0.000378646	-0.315293	-0.110965	0.46441	SWI/SNF related, matrix associated, actin dependent regulator of chromatin, subfamily a, member 2 [Source:HGNC Symbol;Acc:11098]
SESN1	ENSG00000080546	3.8542	4.19689	4.1894	3.61623	3.76487	4.12157	3.64922	4.03572	3.54451	3.6152	3.77067	4.04632		-0.204982	-0.161172	-0.644892	-0.337015	0.0904729		-0.00103015	0.00580157	-0.0752545	-0.0234944	0.898775		0.203952	0.166973	0.569637	0.313521	0.246212	sestrin 1 [Source:HGNC Symbol;Acc:21595]
MID2	ENSG00000080561	3.36121	3.10154	2.98091	1.96237	1.95709	1.94798	3.60451	3.30023	3.22263	2.17211	1.89359	1.69658		0.243293	0.198689	0.241726	0.227902	0.149		0.209744	-0.0634987	-0.251398	-0.0350508	0.814962		-0.0335488	-0.262188	-0.493123	-0.262953	0.231036	midline 2 [Source:HGNC Symbol;Acc:7096]
COL5A3	ENSG00000080573	-1.8491	-0.451788	-0.985353	-2.76937	-0.276835	-1.43728	-2.72954	-0.0166799	-0.270072	-2.60749	-1.52981	-0.603838		-0.880432	0.435108	0.715281	0.0899858	0.916544		0.161876	-1.25298	0.833441	-0.0858864	0.920331		1.04231	-1.68808	0.11816	-0.175872	0.884885	collagen, type V, alpha 3 [Source:HGNC Symbol;Acc:14864]
SRCAP	ENSG00000080603	7.00816	6.93199	6.90287	7.31825	7.41767	7.33803	6.92076	7.02986	6.91236	7.28656	7.34823	7.34486		-0.0873909	0.0978765	0.00948594	0.00665716	0.926199		-0.0316898	-0.069438	0.00682971	-0.0314327	0.663328		0.0557011	-0.167314	-0.00265623	-0.0380899	0.708781	Snf2-related CREBBP activator protein [Source:HGNC Symbol;Acc:16974]
KIAA0020	ENSG00000080608	3.50541	3.62838	3.58146	5.62685	5.65731	5.6493	3.49575	3.53031	3.36645	5.70356	5.8137	5.75872		-0.00966184	-0.0980664	-0.215011	-0.10758	0.172014		0.0767112	0.156398	0.109423	0.114177	0.149479		0.086373	0.254465	0.324434	0.221757	0.0574822	KIAA0020 [Source:HGNC Symbol;Acc:29676]
CNOT4	ENSG00000080802	3.92968	4.03107	4.04036	3.92597	4.22815	3.9339	3.81413	3.82521	3.76272	3.80632	3.94263	3.90041		-0.115558	-0.205858	-0.277639	-0.199685	0.0567088		-0.119655	-0.285517	-0.0334926	-0.146221	0.146066		-0.00409636	-0.0796592	0.244146	0.0534636	0.692426	CCR4-NOT transcription complex, subunit 4 [Source:HGNC Symbol;Acc:7880]
PSEN1	ENSG00000080815	4.63582	4.71548	4.56796	4.54197	4.6313	4.44684	4.56998	4.55615	4.43136	4.58164	4.51238	4.35709		-0.0658389	-0.159338	-0.136602	-0.120593	0.201214		0.0396741	-0.118913	-0.0897515	-0.0563302	0.537311		0.105513	0.040425	0.046851	0.064263	0.617552	presenilin 1 [Source:HGNC Symbol;Acc:9508]
CPOX	ENSG00000080819	3.16052	2.90632	2.63978	3.83194	3.44377	3.30171	3.05071	2.92632	2.49914	3.90092	3.6093	3.38622		-0.109808	0.0200007	-0.140638	-0.0768151	0.715733		0.0689772	0.165531	0.0845102	0.106339	0.615259		0.178785	0.14553	0.225148	0.183155	0.541731	coproporphyrinogen oxidase [Source:HGNC Symbol;Acc:2321]
CLDND1	ENSG00000080822	5.36397	5.42849	5.12618	6.13714	5.81169	5.56612	5.57393	5.45464	4.82261	6.36072	6.10606	5.6283		0.209955	0.026149	-0.303568	-0.022488	0.926942		0.223576	0.294365	0.0621823	0.193374	0.437483		0.0136206	0.268216	0.36575	0.215862	0.53761	claudin domain containing 1 [Source:HGNC Symbol;Acc:1322]
HSP90AA1	ENSG00000080824	8.43934	8.40927	8.41758	10.4616	10.0853	10.4323	8.5011	8.25276	8.46994	10.4775	10.4012	10.4929		0.0617614	-0.156515	0.0523608	-0.0141311	0.899727		0.0159587	0.315937	0.0605797	0.130825	0.258884		-0.0458027	0.472453	0.00821892	0.144956	0.370477	heat shock protein 90kDa alpha (cytosolic), class A member 1 [Source:HGNC Symbol;Acc:5253]
RBL1	ENSG00000080839	3.76117	3.6156	3.56075	2.96696	3.18733	3.0899	3.64267	3.48636	3.62036	3.02173	3.15429	3.21338		-0.118503	-0.129247	0.0596039	-0.0627154	0.515516		0.0547638	-0.0330328	0.123481	0.048404	0.614207		0.173266	0.0962146	0.0638771	0.111119	0.41806	retinoblastoma-like 1 (p107) [Source:HGNC Symbol;Acc:9893]
DLGAP4	ENSG00000080845	4.57649	4.47297	4.58236	4.64416	4.21267	4.27945	4.61423	4.25993	4.44062	4.61821	4.59914	4.27027		0.0377428	-0.213038	-0.14174	-0.105678	0.474087		-0.0259475	0.386468	-0.00918539	0.117112	0.428964		-0.0636903	0.599505	0.132555	0.22279	0.293351	discs, large (Drosophila) homolog-associated protein 4 [Source:HGNC Symbol;Acc:24476]
IGSF9B	ENSG00000080854	1.33849	0.942224	1.20481	1.68097	1.53467	1.60631	1.28536	0.755236	1.25877	1.6451	1.60727	1.62356		-0.0531273	-0.186988	0.0539545	-0.0620536	0.679467		-0.0358691	0.0725995	0.0172452	0.0179919	0.904258		0.0172581	0.259587	-0.0367093	0.0800455	0.706056	immunoglobulin superfamily, member 9B [Source:HGNC Symbol;Acc:32326]
CROCCP3	ENSG00000080947	-0.766073	-0.766073	-0.977528	-2.3556	-2.20256	-3.22047	-0.841654	-0.734142	-0.786565	-2.63446	-1.62979	-3.20721		-0.0755809	0.0319315	0.190963	0.0491044	0.894081		-0.278861	0.572771	0.0132512	0.102387	0.781632		-0.20328	0.54084	-0.177712	0.0532828	0.918617	ciliary rootlet coiled-coil, rootletin pseudogene 3 [Source:HGNC Symbol;Acc:29405]
NDC80	ENSG00000080986	1.26027	0.186995	0.319896	1.73873	2.10195	1.96387	0.887091	0.633294	0.851957	1.79467	1.64604	1.86802		-0.373178	0.446299	0.53206	0.201727	0.418021		0.0559407	-0.455911	-0.0958505	-0.165273	0.504677		0.429118	-0.902209	-0.627911	-0.367001	0.302616	NDC80 kinetochore complex component [Source:HGNC Symbol;Acc:16909]
AP4E1	ENSG00000081014	3.35007	3.52395	3.5895	3.60118	3.69254	3.78724	3.3874	3.42121	3.34216	3.58704	3.63811	3.84319		0.0373306	-0.102743	-0.247335	-0.104249	0.302729		-0.0141382	-0.0544333	0.0559493	-0.0042074	0.965898		-0.0514688	0.0483096	0.303285	0.100042	0.477966	adaptor-related protein complex 4, epsilon 1 subunit [Source:HGNC Symbol;Acc:573]
RSBN1	ENSG00000081019	5.44579	5.56046	5.65955	4.78082	4.85984	4.68545	5.44294	5.73848	5.2878	4.72015	4.70298	4.81848		-0.00284561	0.178023	-0.371743	-0.0655216	0.583128		-0.0606663	-0.156864	0.13303	-0.0281667	0.812328		-0.0578207	-0.334887	0.504772	0.0373549	0.823779	round spermatid basic protein 1 [Source:HGNC Symbol;Acc:25642]
MAGI3	ENSG00000081026	2.07878	2.08003	1.88627	1.44214	1.56067	0.972697	2.18547	1.67563	1.80717	1.28828	1.19788	0.552108		0.106692	-0.404395	-0.079098	-0.1256	0.579888		-0.153859	-0.362797	-0.420589	-0.312415	0.184962		-0.26055	0.0415981	-0.341491	-0.186814	0.560768	membrane associated guanylate kinase, WW and PDZ domain containing 3 [Source:HGNC Symbol;Acc:29647]
TCF7	ENSG00000081059	8.84211	8.93353	8.93845	6.80867	6.27562	7.24469	8.84211	8.86897	8.88714	6.54905	5.8163	6.99665		0	-0.0645593	-0.051305	-0.0386214	0.895126		-0.259617	-0.459322	-0.248031	-0.322323	0.285292		-0.259617	-0.394763	-0.196726	-0.283702	0.498431	transcription factor 7 (T-cell specific, HMG-box) [Source:HGNC Symbol;Acc:11639]
OSTM1	ENSG00000081087	5.12883	5.36009	5.25608	4.62267	4.38791	4.46379	5.12826	5.16055	4.96519	4.57351	4.47741	4.59565		-0.000569655	-0.199545	-0.290887	-0.163667	0.115809		-0.0491656	0.0894944	0.131865	0.0573981	0.559668		-0.048596	0.289039	0.422753	0.221065	0.131101	osteopetrosis associated transmembrane protein 1 [Source:HGNC Symbol;Acc:21652]
PCNP	ENSG00000081154	6.77074	7.02228	7.08581	5.91956	5.84748	5.90493	6.84371	6.81485	6.78572	5.90093	5.8301	6.10339		0.0729647	-0.207426	-0.300085	-0.144849	0.178532		-0.0186299	-0.0173781	0.198457	0.0541498	0.600609		-0.0915946	0.190048	0.498543	0.198999	0.190157	PEST proteolytic signal containing nuclear protein [Source:HGNC Symbol;Acc:30023]
EXD2	ENSG00000081177	1.85666	1.93816	1.84878	1.70313	1.57214	1.73713	1.70076	1.80106	2.09282	1.9954	1.88212	1.80637		-0.155904	-0.137096	0.244042	-0.0163196	0.881573		0.292272	0.309979	0.0692372	0.223829	0.0622082		0.448176	0.447075	-0.174804	0.240149	0.142595	exonuclease 3'-5' domain containing 2 [Source:HGNC Symbol;Acc:20217]
ARG2	ENSG00000081181	1.25921	1.88902	2.04685	1.7647	2.59419	2.15615	1.38129	1.72712	2.5905	1.32902	1.19404	2.24115		0.122082	-0.161897	0.543646	0.167944	0.665996		-0.435673	-1.40016	0.085007	-0.583608	0.153039		-0.557755	-1.23826	-0.458639	-0.751551	0.189453	arginase 2 [Source:HGNC Symbol;Acc:664]
PTPRC	ENSG00000081237	9.86726	9.85012	9.89722	9.56047	9.71712	9.6669	9.95676	9.86726	10.2744	9.48218	9.53303	9.66136		0.0895056	0.0171425	0.377222	0.16129	0.163158		-0.0782871	-0.184096	-0.00554744	-0.0893101	0.424221		-0.167793	-0.201238	-0.38277	-0.2506	0.129125	protein tyrosine phosphatase, receptor type, C [Source:HGNC Symbol;Acc:9666]
UBA5	ENSG00000081307	4.17299	4.16883	4.14522	3.58323	3.32851	3.66289	4.1224	4.25243	4.17299	3.60914	3.79126	3.70178		-0.0505871	0.0836027	0.0277639	0.0202598	0.836372		0.0259121	0.462759	0.0388891	0.175853	0.0953028		0.0764992	0.379156	0.0111253	0.155594	0.27624	ubiquitin-like modifier activating enzyme 5 [Source:HGNC Symbol;Acc:23230]
STK17B	ENSG00000081320	7.97397	7.90317	8.01257	7.23459	7.40774	7.07341	7.84994	7.77606	7.37516	7.02536	7.01855	7.16483		-0.124036	-0.127103	-0.637413	-0.296184	0.0461783		-0.209231	-0.389184	0.091429	-0.168996	0.223813		-0.0851959	-0.262081	0.728842	0.127188	0.505959	serine/threonine kinase 17b [Source:HGNC Symbol;Acc:11396]
CDC14B	ENSG00000081377	2.89325	2.88624	2.71715	0.964406	0.732763	0.0615539	2.87696	2.67626	2.71617	0.702267	0.375166	0.159358		-0.0162945	-0.209979	-0.000981144	-0.0757515	0.728378		-0.262139	-0.357597	0.0978038	-0.173977	0.431067		-0.245845	-0.147618	0.098785	-0.098226	0.750045	cell division cycle 14B [Source:HGNC Symbol;Acc:1719]
ZNF510	ENSG00000081386	4.3339	4.35656	4.48988	2.80116	2.73322	3.02342	4.32686	4.66198	4.4337	2.8385	2.84609	2.78076		-0.00703805	0.305415	-0.056177	0.0807333	0.467361		0.0373443	0.112872	-0.242658	-0.0308139	0.778992		0.0443823	-0.192543	-0.186481	-0.111547	0.477401	zinc finger protein 510 [Source:HGNC Symbol;Acc:29161]
ZNF506	ENSG00000081665	3.46719	3.35518	3.64617	3.64671	3.613	3.70631	3.19104	3.38194	3.22873	3.64008	3.47797	3.86956		-0.276154	0.0267564	-0.417439	-0.222279	0.0795246		-0.00663508	-0.135023	0.163252	0.00719814	0.950906		0.269519	-0.161779	0.580692	0.229477	0.18488	zinc finger protein 506 [Source:HGNC Symbol;Acc:23780]
JMJD4	ENSG00000081692	4.20946	4.37227	4.41822	4.28035	4.36224	4.49299	4.37184	4.49398	4.38951	4.2232	4.60862	4.54016		0.162375	0.121707	-0.0287128	0.085123	0.466814		-0.0571542	0.246385	0.0471725	0.0788011	0.499725		-0.219529	0.124678	0.0758852	-0.00632192	0.969099	jumonji domain containing 4 [Source:HGNC Symbol;Acc:25724]
DUSP12	ENSG00000081721	4.07541	4.16799	4.08964	2.88446	3.28642	2.96763	4.13917	4.24434	4.33083	3.0259	2.98886	2.97327		0.0637625	0.076351	0.241185	0.127099	0.253066		0.141441	-0.297562	0.00564289	-0.0501593	0.642615		0.0776787	-0.373913	-0.235542	-0.177259	0.259271	dual specificity phosphatase 12 [Source:HGNC Symbol;Acc:3067]
AACS	ENSG00000081760	3.0218	3.15886	3.0678	2.97051	3.18743	3.22281	2.99049	3.06742	3.15937	2.91144	3.09724	3.17192		-0.0313077	-0.0914457	0.0915632	-0.0103967	0.918587		-0.0590756	-0.0901909	-0.0508906	-0.066719	0.516322		-0.0277679	0.00125478	-0.142454	-0.0563223	0.69645	acetoacetyl-CoA synthetase [Source:HGNC Symbol;Acc:21298]
KIAA0141	ENSG00000081791	4.20959	4.27601	4.30599	3.74545	3.58465	3.49424	4.1869	4.43367	4.26205	3.54344	3.47593	3.4787		-0.0226969	0.15766	-0.0439461	0.0303389	0.744235		-0.202011	-0.108728	-0.0155335	-0.108758	0.256712		-0.179314	-0.266388	0.0284126	-0.139097	0.30221	KIAA0141 [Source:HGNC Symbol;Acc:28969]
HSPB11	ENSG00000081870	2.75205	2.76512	2.60338	2.62386	2.86952	2.79907	2.79991	2.54574	3.10688	2.9472	2.92094	2.67922		0.0478569	-0.219382	0.5035	0.110658	0.45042		0.323336	0.0514238	-0.119854	0.0849687	0.559917		0.275479	0.270806	-0.623353	-0.0256895	0.899988	heat shock protein family B (small), member 11 [Source:HGNC Symbol;Acc:25019]
PHLPP1	ENSG00000081913	2.32575	2.19261	2.50016	2.50892	2.41609	2.43892	2.20088	2.2717	2.84552	2.62315	2.14657	2.32786		-0.124877	0.079093	0.345367	0.099861	0.582611		0.11423	-0.269519	-0.111064	-0.0887843	0.624555		0.239108	-0.348612	-0.456431	-0.188645	0.465546	PH domain and leucine rich repeat protein phosphatase 1 [Source:HGNC Symbol;Acc:20610]
IL12RB2	ENSG00000081985	1.50335	0.542401	0.194996	3.96325	3.03236	2.38917	1.44437	1.03546	0.719184	4.4315	4.10275	2.32083		-0.058983	0.493055	0.524188	0.31942	0.592185		0.468255	1.07039	-0.0683414	0.490102	0.415673		0.527238	0.577338	-0.592529	0.170682	0.8386	interleukin 12 receptor, beta 2 [Source:HGNC Symbol;Acc:5972]
SMARCD3	ENSG00000082014	0.429447	0.388296	-0.204056	-2.46407	-0.641589	-1.35748	0.230901	0.816048	-0.014666	-1.53337	-2.28585	-2.28585		-0.198547	0.427753	0.18939	0.139532	0.748789		0.930695	-1.64426	-0.928367	-0.547312	0.225436		1.12924	-2.07202	-1.11776	-0.686844	0.278353	SWI/SNF related, matrix associated, actin dependent regulator of chromatin, subfamily d, member 3 [Source:HGNC Symbol;Acc:11108]
WDR70	ENSG00000082068	3.51228	3.2933	3.33727	3.45279	3.59632	3.61989	3.61837	3.43381	3.62268	3.43708	3.59138	3.692		0.1061	0.140511	0.285412	0.177341	0.105878		-0.0157054	-0.00494383	0.0721148	0.0171552	0.867041		-0.121805	-0.145455	-0.213297	-0.160186	0.283005	WD repeat domain 70 [Source:HGNC Symbol;Acc:25495]
FYB	ENSG00000082074	7.45999	7.88608	7.96004	5.62867	5.61435	6.22184	7.55141	7.87132	8.13934	5.48217	5.40208	6.18553		0.0914188	-0.0147615	0.179309	0.0853222	0.744158		-0.146506	-0.212279	-0.0363019	-0.131695	0.615778		-0.237924	-0.197517	-0.215611	-0.217018	0.559609	FYN binding protein [Source:HGNC Symbol;Acc:4036]
STRADB	ENSG00000082146	2.08438	2.06732	2.07273	1.83449	1.40212	1.68682	2.33302	1.96723	2.64881	1.75285	1.66254	1.63276		0.248647	-0.100089	0.576077	0.241545	0.161929		-0.0816401	0.260419	-0.0540637	0.0415718	0.800335		-0.330288	0.360508	-0.630141	-0.199973	0.397618	STE20-related kinase adaptor beta [Source:HGNC Symbol;Acc:13205]
BZW1	ENSG00000082153	6.90705	6.87082	6.83427	7.90472	7.63747	7.76261	6.95855	6.76168	6.74864	7.88678	7.66795	7.86969		0.0515045	-0.109142	-0.0856341	-0.0477571	0.638675		-0.0179393	0.0304815	0.107073	0.0398718	0.694546		-0.0694437	0.139623	0.192707	0.0876289	0.543915	basic leucine zipper and W2 domains 1 [Source:HGNC Symbol;Acc:18380]
ME2	ENSG00000082212	4.55828	4.46803	4.52038	5.15027	4.90035	5.11489	4.66651	4.5744	4.97395	5.27536	5.20667	5.10907		0.108225	0.106364	0.453571	0.22272	0.0769227		0.125088	0.306322	-0.00581665	0.141864	0.237975		0.0168632	0.199959	-0.459387	-0.0808551	0.624082	malic enzyme 2, NAD(+)-dependent, mitochondrial [Source:HGNC Symbol;Acc:6984]
C5orf22	ENSG00000082213	3.42918	3.28562	3.59111	3.69551	3.54651	3.56125	3.55047	3.43193	3.55814	3.65561	3.56918	3.65819		0.121282	0.146319	-0.0329699	0.0782103	0.413093		-0.0398992	0.0226727	0.0969395	0.026571	0.777683		-0.161181	-0.123646	0.129909	-0.0516393	0.698537	chromosome 5 open reading frame 22 [Source:HGNC Symbol;Acc:25639]
CCNT2	ENSG00000082258	4.40165	4.5568	4.67828	4.13139	4.27856	4.14336	4.4237	4.51186	4.16779	4.00733	4.20464	4.14095		0.0220453	-0.0449467	-0.510497	-0.177799	0.140836		-0.124066	-0.0739263	-0.00240335	-0.0667985	0.561563		-0.146111	-0.0289796	0.508094	0.111001	0.496557	cyclin T2 [Source:HGNC Symbol;Acc:1600]
FAM135A	ENSG00000082269	1.15477	1.551	1.80775	1.12843	1.52524	1.24582	1.58186	1.2248	1.26026	0.963991	1.37965	1.41528		0.427098	-0.326199	-0.54749	-0.148864	0.453876		-0.164437	-0.145582	0.169461	-0.0468527	0.811248		-0.591535	0.180618	0.716951	0.102011	0.713665	family with sequence similarity 135, member A [Source:HGNC Symbol;Acc:21084]
EPB41L3	ENSG00000082397	-1.07422	0.169584	-0.552459	-1.43654	0.668742	-1.20818	-1.10788	0.587866	-0.454966	-2.16771	0.795015	-0.978776		-0.0336648	0.418282	0.0974928	0.160703	0.842241		-0.731174	0.126273	0.229409	-0.125164	0.876762		-0.697509	-0.292009	0.131916	-0.285867	0.802436	erythrocyte membrane protein band 4.1-like 3 [Source:HGNC Symbol;Acc:3380]
DLG3	ENSG00000082458	2.51452	2.43483	2.03133	1.2535	1.33013	0.899877	2.63988	2.52928	1.92807	1.23901	1.3168	1.20007		0.125361	0.0944554	-0.103251	0.0388551	0.847881		-0.0144921	-0.0133359	0.300193	0.0907882	0.655351		-0.139853	-0.107791	0.403444	0.0519331	0.856123	discs, large homolog 3 (Drosophila) [Source:HGNC Symbol;Acc:2902]
TRAF5	ENSG00000082512	4.03291	4.16113	4.2417	3.06375	2.88115	2.85999	3.88555	4.20895	3.9677	3.04924	2.85256	2.90758		-0.147357	0.0478183	-0.273994	-0.124511	0.274657		-0.0145038	-0.028589	0.0475871	0.00149807	0.989184		0.132853	-0.0764073	0.321581	0.126009	0.427588	TNF receptor-associated factor 5 [Source:HGNC Symbol;Acc:12035]
MRPL22	ENSG00000082515	2.82069	2.52863	2.66198	3.39058	3.5977	3.4802	2.45953	2.70207	3.42321	3.26691	3.54812	3.37984		-0.361157	0.173437	0.761228	0.19117	0.380031		-0.123669	-0.0495818	-0.10036	-0.0912038	0.670654		0.237487	-0.223019	-0.861589	-0.282373	0.360054	mitochondrial ribosomal protein L22 [Source:HGNC Symbol;Acc:14480]
GEMIN5	ENSG00000082516	3.58898	3.31868	3.5487	4.94124	5.04238	5.04999	3.71886	3.50459	4.16539	4.88375	4.99251	4.89508		0.129881	0.185908	0.616682	0.310824	0.0629557		-0.0574949	-0.049865	-0.15491	-0.0874234	0.569815		-0.187376	-0.235773	-0.771592	-0.398247	0.087395	gem (nuclear organelle) associated protein 5 [Source:HGNC Symbol;Acc:20043]
NFE2L1	ENSG00000082641	6.24899	6.20778	6.27655	7.17612	7.36427	7.22338	6.37216	6.16323	6.26963	7.16938	7.39131	7.24481		0.123168	-0.0445486	-0.00691664	0.0239009	0.794271		-0.0067353	0.0270467	0.0214305	0.013914	0.8792		-0.129903	0.0715953	0.0283472	-0.00998687	0.938488	nuclear factor, erythroid 2-like 1 [Source:HGNC Symbol;Acc:7781]
GSK3B	ENSG00000082701	5.09596	5.12566	5.11368	4.80438	4.76486	4.77049	5.17128	4.95663	5.057	4.65488	4.48701	4.63542		0.0753199	-0.169033	-0.0566838	-0.0501323	0.537002		-0.1495	-0.277857	-0.135071	-0.187476	0.0376858		-0.22482	-0.108824	-0.0783868	-0.137344	0.243683	glycogen synthase kinase 3 beta [Source:HGNC Symbol;Acc:4617]
ITGB5	ENSG00000082781	-1.08604	-0.478375	-0.448716	-4.52303	-4.31269	-4.81817	-0.571651	-0.655557	-0.258937	-2.62015	-2.04316	-3.73496		0.514388	-0.177183	0.189779	0.175661	0.639111		1.90288	2.26953	1.08321	1.75187	0.000676379		1.38849	2.44671	0.893426	1.57621	0.0117334	integrin, beta 5 [Source:HGNC Symbol;Acc:6160]
ERC1	ENSG00000082805	4.88055	4.65142	4.80788	4.69044	5.19089	4.5613	4.86266	4.8202	4.95079	4.59639	4.37532	4.41042		-0.0178899	0.168787	0.142901	0.0979328	0.52602		-0.0940538	-0.815573	-0.150878	-0.353502	0.0389504		-0.0761639	-0.98436	-0.293779	-0.451435	0.0576467	ELKS/RAB6-interacting/CAST family member 1 [Source:HGNC Symbol;Acc:17072]
XPO1	ENSG00000082898	5.90541	5.5167	5.73938	6.73571	6.11847	6.67846	6.06452	5.60323	6.17644	6.81699	6.54852	6.75823		0.159109	0.0865241	0.437065	0.227566	0.272904		0.08128	0.430043	0.0797666	0.19703	0.338851		-0.0778293	0.343519	-0.357299	-0.0305364	0.914553	exportin 1 (CRM1 homolog, yeast) [Source:HGNC Symbol;Acc:12825]
RNF13	ENSG00000082996	4.58723	5.01336	4.82658	3.99015	3.86014	3.92031	4.76863	4.76909	4.60277	4.04963	4.08882	4.10022		0.181392	-0.244272	-0.223817	-0.0955657	0.389588		0.0594746	0.228674	0.179917	0.156022	0.172587		-0.121918	0.472947	0.403734	0.251588	0.124825	ring finger protein 13 [Source:HGNC Symbol;Acc:10057]
PALB2	ENSG00000083093	2.92695	2.84799	3.00726	3.45668	3.45894	3.38379	2.91877	2.84958	3.08396	3.27247	3.36488	3.3412		-0.00817724	0.00158665	0.0767034	0.023371	0.781389		-0.184202	-0.0940536	-0.042597	-0.106951	0.221018		-0.176025	-0.0956402	-0.1193	-0.130322	0.28705	partner and localizer of BRCA2 [Source:HGNC Symbol;Acc:26144]
DOPEY1	ENSG00000083097	3.47852	3.28512	3.50649	2.91965	3.0863	3.10478	3.53283	3.39909	3.64891	3.02112	2.93939	3.20756		0.0543099	0.113972	0.142416	0.103566	0.351851		0.101471	-0.146902	0.102785	0.0191181	0.86059		0.0471616	-0.260873	-0.0396317	-0.0844478	0.585895	dopey family member 1 [Source:HGNC Symbol;Acc:21194]
LYRM2	ENSG00000083099	3.96679	3.90414	3.89164	4.25418	4.16857	4.36076	3.81914	3.72666	3.80792	4.26966	4.32855	4.34114		-0.147649	-0.177482	-0.0837167	-0.136283	0.0929097		0.0154808	0.15998	-0.0196149	0.0519485	0.495472		0.16313	0.337462	0.0641019	0.188231	0.0997581	LYR motif containing 2 [Source:HGNC Symbol;Acc:25229]
BCKDHB	ENSG00000083123	2.80045	3.14255	3.07132	0.708194	1.19509	1.3498	2.93248	3.20619	3.40458	0.782051	1.05748	1.34744		0.13203	0.0636367	0.333263	0.17631	0.400724		0.0738568	-0.137609	-0.00236152	-0.0220378	0.914836		-0.0581731	-0.201245	-0.335624	-0.198348	0.501021	branched chain keto acid dehydrogenase E1, beta polypeptide [Source:HGNC Symbol;Acc:987]
KAT6A	ENSG00000083168	7.49571	7.30447	7.35931	6.39275	6.29721	6.35364	7.42235	7.34121	7.13188	6.429	6.29909	6.31078		-0.0733667	0.0367388	-0.227429	-0.088019	0.366083		0.0362473	0.00187501	-0.0428584	-0.00157872	0.98679		0.109614	-0.0348638	0.184571	0.0864402	0.525798	K(lysine) acetyltransferase 6A [Source:HGNC Symbol;Acc:13013]
ZCCHC6	ENSG00000083223	4.17894	3.95948	3.95896	4.5966	4.65186	4.52099	4.35791	4.10082	4.46833	4.55998	4.55095	4.45373		0.17897	0.141341	0.509363	0.276558	0.0259606		-0.0366136	-0.100915	-0.0672616	-0.0682636	0.534334		-0.215583	-0.242256	-0.576624	-0.344821	0.0441154	zinc finger, CCHC domain containing 6 [Source:HGNC Symbol;Acc:25817]
ULK2	ENSG00000083290	2.04174	2.3313	2.13131	1.0323	1.07993	0.596212	2.10939	2.34875	2.45081	1.47524	1.24056	0.928719		0.067653	0.0174534	0.319504	0.13487	0.451194		0.442937	0.16063	0.332506	0.312024	0.0995402		0.375284	0.143177	0.0130022	0.177154	0.483203	unc-51 like autophagy activating kinase 2 [Source:HGNC Symbol;Acc:13480]
TNPO1	ENSG00000083312	5.48822	5.62099	5.69165	6.20359	6.25506	6.15301	5.54691	5.50734	5.18921	6.10517	6.01648	6.24836		0.0586916	-0.113659	-0.502438	-0.185802	0.120979		-0.0984186	-0.238582	0.0953489	-0.0805506	0.479671		-0.15711	-0.124923	0.597787	0.105251	0.512932	transportin 1 [Source:HGNC Symbol;Acc:6401]
PLOD1	ENSG00000083444	1.35843	1.30816	1.06189	1.2528	1.28732	1.08192	1.73086	1.25988	1.14647	0.682905	0.527086	0.702729		0.37243	-0.0482801	0.0845867	0.136246	0.381782		-0.569899	-0.760238	-0.379194	-0.569777	0.00327535		-0.942329	-0.711957	-0.463781	-0.706022	0.00723253	procollagen-lysine, 2-oxoglutarate 5-dioxygenase 1 [Source:HGNC Symbol;Acc:9081]
P2RX5	ENSG00000083454	-0.675891	-0.438055	-0.474638	0.0142497	0.205863	0.935954	-0.923243	-0.516946	-0.294814	0.0873563	0.178191	0.888501		-0.247352	-0.0788913	0.179824	-0.0488065	0.862457		0.0731066	-0.0276721	-0.0474529	-0.000672779	0.998093		0.320459	0.0512192	-0.227277	0.0481337	0.903799	purinergic receptor P2X, ligand-gated ion channel, 5 [Source:HGNC Symbol;Acc:8536]
ITGAE	ENSG00000083457	1.94022	2.2614	2.28692	1.47376	1.65668	1.66949	1.86517	2.18877	1.49402	1.24422	1.66841	1.60202		-0.0750505	-0.0726295	-0.792908	-0.313529	0.11318		-0.229538	0.0117298	-0.0674655	-0.0950911	0.610258		-0.154487	0.0843593	0.725443	0.218438	0.412697	integrin, alpha E (antigen CD103, human mucosal lymphocyte antigen 1; alpha polypeptide) [Source:HGNC Symbol;Acc:6147]
DIS3	ENSG00000083520	5.49263	5.57142	5.49146	5.67406	5.8727	5.7617	5.35147	5.61148	5.22757	5.6436	5.90092	5.76972		-0.141168	0.0400684	-0.263887	-0.121662	0.297123		-0.0304613	0.0282195	0.00801703	0.00192508	0.986461		0.110706	-0.011849	0.271904	0.123587	0.447882	DIS3 mitotic control homolog (S. cerevisiae) [Source:HGNC Symbol;Acc:20604]
PIBF1	ENSG00000083535	2.92622	3.20432	3.34476	3.35232	3.55889	3.60338	3.23037	3.24568	3.37128	3.37727	3.57032	3.65169		0.304143	0.0413561	0.0265196	0.124006	0.337522		0.024946	0.0114314	0.048315	0.0282308	0.82329		-0.279197	-0.0299248	0.0217954	-0.0957756	0.594379	progesterone immunomodulatory binding factor 1 [Source:HGNC Symbol;Acc:23352]
TDRD3	ENSG00000083544	3.20544	3.57705	3.38899	2.46224	2.57076	2.75499	3.41412	3.7797	4.0601	2.53981	2.70339	2.53713		0.208681	0.202653	0.671112	0.360815	0.0484075		0.0775656	0.132634	-0.217869	-0.00255651	0.987627		-0.131116	-0.0700189	-0.888981	-0.363372	0.140852	tudor domain containing 3 [Source:HGNC Symbol;Acc:20612]
NUFIP1	ENSG00000083635	2.10242	1.96289	2.19706	3.41262	3.57634	3.43992	2.04572	2.16363	2.12264	3.37677	3.51817	3.59132		-0.0567019	0.200742	-0.0744176	0.0232074	0.804188		-0.0358493	-0.0581731	0.151402	0.0191265	0.838012		0.0208525	-0.258915	0.22582	-0.00408093	0.975368	nuclear fragile X mental retardation protein interacting protein 1 [Source:HGNC Symbol;Acc:8057]
PDS5B	ENSG00000083642	5.08556	5.17839	5.22602	4.63217	4.77228	4.7544	5.09265	5.10919	5.12303	4.60669	4.71395	4.74626		0.00709412	-0.0691971	-0.102988	-0.0550302	0.47908		-0.0254831	-0.0583337	-0.00813919	-0.030652	0.690818		-0.0325772	0.0108634	0.0948485	0.0243782	0.82252	PDS5, regulator of cohesion maintenance, homolog B (S. cerevisiae) [Source:HGNC Symbol;Acc:20418]
OXCT1	ENSG00000083720	4.85943	4.74343	4.78086	3.92475	3.8096	3.96152	4.90556	4.82193	5.06807	4.01012	3.88036	4.01101		0.0461367	0.0785002	0.287211	0.137283	0.144363		0.0853647	0.0707595	0.0494972	0.0685405	0.447744		0.0392279	-0.00774069	-0.237714	-0.0687423	0.587576	3-oxoacid CoA transferase 1 [Source:HGNC Symbol;Acc:8527]
RRAGB	ENSG00000083750	1.92187	1.61108	1.59535	1.127	1.08679	1.1252	1.33232	1.6724	1.68183	1.42014	1.21713	1.11336		-0.589544	0.0613154	0.0864821	-0.147249	0.276539		0.29314	0.130346	-0.011841	0.137215	0.308719		0.882684	0.0690305	-0.0983231	0.284464	0.146857	Ras-related GTP binding B [Source:HGNC Symbol;Acc:19901]
CYLD	ENSG00000083799	7.67066	7.56104	7.45561	8.41831	8.66793	8.49683	7.66188	7.65316	7.47917	8.3911	8.66151	8.46847		-0.0087773	0.092124	0.0235536	0.0356334	0.7416		-0.0272096	-0.00642318	-0.0283586	-0.0206638	0.848081		-0.0184323	-0.0985471	-0.0519122	-0.0562972	0.71279	cylindromatosis (turban tumor syndrome) [Source:HGNC Symbol;Acc:2584]
SLC27A5	ENSG00000083807	0.188046	0.474313	0.409988	-0.213397	0.396802	0.406629	0.278759	0.516556	0.592629	0.630592	0.802155	0.715401		0.090713	0.042243	0.182641	0.105199	0.539959		0.843989	0.405353	0.308771	0.519371	0.0105047		0.753276	0.36311	0.12613	0.414172	0.107504	solute carrier family 27 (fatty acid transporter), member 5 [Source:HGNC Symbol;Acc:10999]
ZNF324	ENSG00000083812	3.13312	3.03766	3.10792	3.3957	3.46453	3.33421	3.03029	2.95134	2.69493	3.26713	3.41948	3.28654		-0.102824	-0.0863117	-0.412998	-0.200711	0.0633578		-0.128572	-0.0450427	-0.0476688	-0.0737613	0.461112		-0.0257486	0.0412689	0.36533	0.12695	0.372867	zinc finger protein 324 [Source:HGNC Symbol;Acc:14096]
ZNF671	ENSG00000083814	3.45348	3.40897	3.49834	2.56456	2.43262	2.78199	3.47351	3.28338	3.35717	2.72063	2.81263	2.61719		0.0200345	-0.125593	-0.141172	-0.0822436	0.435591		0.156078	0.380007	-0.164805	0.12376	0.249552		0.136043	0.5056	-0.023633	0.206003	0.180671	zinc finger protein 671 [Source:HGNC Symbol;Acc:26279]
ZNF416	ENSG00000083817	2.66655	2.82016	2.66947	2.56197	3.00719	2.76915	2.51994	2.7545	2.56953	2.53351	2.81473	2.74004		-0.146607	-0.0656586	-0.0999331	-0.104066	0.426676		-0.0284605	-0.192457	-0.02911	-0.0833426	0.521996		0.118146	-0.126799	0.0708232	0.0207236	0.909448	zinc finger protein 416 [Source:HGNC Symbol;Acc:20645]
ZNF586	ENSG00000083828	3.17089	3.15473	3.40897	3.45194	3.35056	3.54882	2.81804	3.14563	3.55226	3.36943	3.38947	3.4612		-0.352843	-0.00909624	0.143295	-0.0728812	0.657813		-0.0825074	0.0389173	-0.0876247	-0.0437383	0.789718		0.270335	0.0480135	-0.23092	0.0291429	0.899872	zinc finger protein 586 [Source:HGNC Symbol;Acc:25949]
ZNF446	ENSG00000083838	2.31411	2.29885	2.3273	1.60819	1.60475	1.90254	2.52472	2.37344	2.56507	1.76181	1.86022	1.88837		0.210613	0.0745815	0.237775	0.174323	0.0993709		0.153616	0.255469	-0.014176	0.131636	0.200353		-0.0569966	0.180887	-0.251951	-0.0426868	0.759826	zinc finger protein 446 [Source:HGNC Symbol;Acc:21036]
ZNF8	ENSG00000083842	1.60424	1.52196	1.59306	1.82933	2.04303	1.68702	1.19195	1.60346	1.37204	1.67343	1.72086	1.90062		-0.412291	0.0814984	-0.221022	-0.183938	0.168938		-0.155908	-0.322173	0.213593	-0.0881628	0.493714		0.256383	-0.403671	0.434615	0.0957754	0.597276	Zinc finger protein 8 [Source:UniProtKB/Swiss-Prot;Acc:P17098]
ZNF264	ENSG00000083844	4.35013	4.27708	4.5326	4.1849	4.07864	4.1621	4.24616	4.16124	4.02082	4.14459	4.10214	4.15303		-0.10397	-0.115842	-0.511779	-0.243864	0.0206699		-0.0403163	0.0234997	-0.00906786	-0.00862816	0.924712		0.0636538	0.139341	0.502711	0.235235	0.0909767	zinc finger protein 264 [Source:HGNC Symbol;Acc:13057]
RPS5	ENSG00000083845	8.82704	8.97563	8.9447	8.65962	8.77085	8.80121	8.87776	9.06102	8.97563	8.82173	8.83474	8.81793		0.0507214	0.0853904	0.0309249	0.0556789	0.491834		0.162117	0.063888	0.016724	0.0809097	0.324139		0.111396	-0.0215024	-0.0142009	0.0252308	0.823788	ribosomal protein S5 [Source:HGNC Symbol;Acc:10426]
YTHDC1	ENSG00000083896	6.29783	6.19184	6.2679	5.46223	5.38086	5.63135	6.38394	6.3863	6.85799	5.48989	5.36603	5.49506		0.0861118	0.194461	0.590094	0.290222	0.0470604		0.027657	-0.0148239	-0.136288	-0.0411517	0.755154		-0.0584548	-0.209285	-0.726382	-0.331374	0.0976669	YTH domain containing 1 [Source:HGNC Symbol;Acc:30626]
CHMP2B	ENSG00000083937	5.09799	5.19287	5.05845	5.09748	5.06106	4.90608	5.06549	5.28954	5.18554	5.03084	4.95181	5.00224		-0.0325015	0.0966673	0.127089	0.0637516	0.472259		-0.0666363	-0.109251	0.0961611	-0.0265752	0.761931		-0.0341348	-0.205918	-0.0309279	-0.0903269	0.471454	charged multivesicular body protein 2B [Source:HGNC Symbol;Acc:24537]
SMAP2	ENSG00000084070	6.67163	6.47429	6.37908	6.75548	6.66718	6.45821	6.5841	6.57328	6.57019	6.83521	6.84301	6.34601		-0.0875287	0.0989912	0.191106	0.067523	0.644098		0.0797264	0.175824	-0.112199	0.0477837	0.743048		0.167255	0.0768325	-0.303305	-0.0197392	0.923521	small ArfGAP2 [Source:HGNC Symbol;Acc:25082]
PPIE	ENSG00000084072	4.42785	4.18778	4.10331	3.74599	3.75224	3.80804	4.44329	4.32955	4.28894	3.81718	3.7907	3.79587		0.0154435	0.141779	0.18564	0.114287	0.234962		0.0711877	0.0384642	-0.0121764	0.0324918	0.726959		0.0557441	-0.103315	-0.197816	-0.0817956	0.536963	peptidylprolyl isomerase E (cyclophilin E) [Source:HGNC Symbol;Acc:9258]
ZMPSTE24	ENSG00000084073	4.23018	4.53259	4.31523	5.31319	5.3608	5.30923	4.29889	4.18661	3.98823	5.34712	5.31991	5.44545		0.0687056	-0.345973	-0.327002	-0.201423	0.078276		0.0339307	-0.0408913	0.136215	0.0430849	0.684029		-0.034775	0.305082	0.463217	0.244508	0.123288	zinc metallopeptidase STE24 [Source:HGNC Symbol;Acc:12877]
STARD7	ENSG00000084090	5.87178	5.8845	5.83023	6.33977	6.16496	6.39195	5.8331	5.80621	6.07856	6.33272	6.21104	6.33626		-0.0386755	-0.0782925	0.248325	0.0437856	0.654831		-0.0070511	0.0460823	-0.0556842	-0.00555102	0.954573		0.0316244	0.124375	-0.304009	-0.0493366	0.721194	StAR-related lipid transfer (START) domain containing 7 [Source:HGNC Symbol;Acc:18063]
NOA1	ENSG00000084092	4.48408	4.65981	4.85858	3.72443	3.77673	3.90548	4.50159	4.82209	5.05921	3.76153	3.88224	3.95762		0.0175141	0.162272	0.200626	0.126804	0.399625		0.0370997	0.105507	0.0521304	0.0649122	0.662107		0.0195856	-0.0567651	-0.148496	-0.0618918	0.767674	nitric oxide associated 1 [Source:HGNC Symbol;Acc:28473]
REST	ENSG00000084093	4.81092	5.10745	5.11121	4.71172	4.55161	4.85259	4.85634	4.9129	4.58533	4.63109	4.74076	4.94256		0.0454228	-0.194549	-0.525879	-0.225002	0.120827		-0.0806326	0.189142	0.0899696	0.0661596	0.629136		-0.126055	0.383691	0.615849	0.291162	0.151881	RE1-silencing transcription factor [Source:HGNC Symbol;Acc:9966]
SSH1	ENSG00000084112	5.48238	5.41477	5.3997	5.01018	5.11312	4.92902	5.40967	5.3132	5.32436	4.94897	4.73858	4.94705		-0.0727128	-0.101561	-0.075343	-0.0832056	0.346547		-0.0612137	-0.374544	0.0180236	-0.139245	0.129143		0.0114991	-0.272983	0.0933666	-0.056039	0.648219	slingshot protein phosphatase 1 [Source:HGNC Symbol;Acc:30579]
GSTP1	ENSG00000084207	6.78831	6.81006	6.6595	7.07326	6.84074	7.22094	6.91533	6.72773	6.6802	6.95482	6.78488	7.07326		0.12701	-0.0823349	0.0206979	0.0217912	0.857238		-0.118433	-0.0558649	-0.147678	-0.107325	0.384543		-0.245443	0.02647	-0.168376	-0.129116	0.457102	glutathione S-transferase pi 1 [Source:HGNC Symbol;Acc:4638]
APLP2	ENSG00000084234	6.28045	6.20201	6.17211	5.87853	5.94395	5.70306	6.22608	6.13133	6.25633	5.88614	5.72012	5.72846		-0.0543731	-0.0706784	0.0842242	-0.0136091	0.879043		0.00761574	-0.223831	0.0254025	-0.0636041	0.482267		0.0619888	-0.153152	-0.0588218	-0.0499951	0.693597	amyloid beta (A4) precursor-like protein 2 [Source:HGNC Symbol;Acc:598]
KIAA1467	ENSG00000084444	1.10454	1.07661	1.02326	0.788536	0.964734	1.36956	1.06873	0.745404	1.45656	1.23467	1.10613	1.21733		-0.0358112	-0.331207	0.433297	0.0220931	0.905111		0.446138	0.141401	-0.15223	0.145103	0.440545		0.48195	0.472607	-0.585527	0.12301	0.640596	KIAA1467 [Source:HGNC Symbol;Acc:29288]
WBP11	ENSG00000084463	6.5315	6.43387	6.44566	5.88617	5.9875	6.06367	6.58749	6.54405	6.79358	5.90153	5.87666	5.94333		0.0559914	0.110173	0.347919	0.171361	0.0730621		0.0153636	-0.110841	-0.120346	-0.0719412	0.420551		-0.0406279	-0.221014	-0.468264	-0.243302	0.0720988	WW domain binding protein 11 [Source:HGNC Symbol;Acc:16461]
EIF3I	ENSG00000084623	6.61971	6.68173	6.71601	7.073	7.21768	7.18066	6.77003	6.71527	6.80571	7.17735	7.19999	7.26197		0.150314	0.0335463	0.0896937	0.0911846	0.226746		0.104352	-0.0176927	0.081315	0.0559915	0.447493		-0.0459616	-0.051239	-0.00837876	-0.0351931	0.732618	eukaryotic translation initiation factor 3, subunit I [Source:HGNC Symbol;Acc:3272]
TXLNA	ENSG00000084652	5.0546	4.9627	5.07373	5.77674	5.80503	5.81695	5.14773	4.97192	5.00531	5.85137	5.90529	5.83536		0.0931293	0.00921374	-0.0684207	0.0113074	0.87941		0.07463	0.100259	0.0184074	0.0644321	0.395853		-0.0184993	0.0910451	0.0868281	0.0531246	0.616321	taxilin alpha [Source:HGNC Symbol;Acc:30685]
NCOA1	ENSG00000084676	6.14733	6.11685	6.20661	5.54099	5.76725	5.53625	6.09547	6.14069	6.40092	5.45437	5.61862	5.46127		-0.0518629	0.0238336	0.194309	0.0554265	0.603965		-0.0866147	-0.148632	-0.0749771	-0.103408	0.341162		-0.0347519	-0.172466	-0.269286	-0.158834	0.303157	nuclear receptor coactivator 1 [Source:HGNC Symbol;Acc:7668]
AGBL5	ENSG00000084693	3.19472	3.2048	3.16432	1.64467	1.65072	1.93101	3.34736	3.06064	3.29355	1.76085	1.37161	1.87336		0.152642	-0.144152	0.129236	0.0459086	0.747161		0.116183	-0.279101	-0.0576504	-0.073523	0.607132		-0.0364596	-0.134949	-0.186886	-0.119432	0.55564	ATP/GTP binding protein-like 5 [Source:HGNC Symbol;Acc:26147]
KIF3C	ENSG00000084731	2.81059	2.8369	2.44492	0.982371	0.90615	0.636066	2.91325	2.78537	2.38734	1.01469	0.895774	0.155291		0.102661	-0.0515254	-0.0575834	-0.00214912	0.992703		0.03232	-0.0103755	-0.480775	-0.152944	0.519604		-0.0703414	0.0411498	-0.423192	-0.150794	0.651701	kinesin family member 3C [Source:HGNC Symbol;Acc:6321]
RAB10	ENSG00000084733	5.57277	5.52241	5.56814	6.5476	6.5679	6.45612	5.55855	5.36299	5.45706	6.57989	6.63664	6.58434		-0.0142286	-0.159421	-0.111085	-0.0949113	0.225044		0.0322836	0.0687394	0.12822	0.0764143	0.322424		0.0465122	0.22816	0.239304	0.171326	0.12974	RAB10, member RAS oncogene family [Source:HGNC Symbol;Acc:9759]
HADHA	ENSG00000084754	7.08629	7.13924	7.07809	6.03075	5.91767	6.15759	7.15849	7.2216	7.42034	6.14751	5.94065	6.07784		0.0722033	0.0823632	0.342252	0.165606	0.117943		0.116758	0.0229816	-0.0797585	0.0199938	0.840663		0.0445551	-0.0593817	-0.422011	-0.145612	0.312783	hydroxyacyl-CoA dehydrogenase/3-ketoacyl-CoA thiolase/enoyl-CoA hydratase (trifunctional protein), alpha subunit [Source:HGNC Symbol;Acc:4801]
MAPRE3	ENSG00000084764	-0.121629	0.344033	0.265319	-0.202676	0.453978	-0.154633	-0.131981	-0.220805	0.387544	-0.467925	-0.0752817	0.127608		-0.0103512	-0.564837	0.122226	-0.150988	0.535924		-0.265249	-0.52926	0.28224	-0.170756	0.485087		-0.254898	0.0355775	0.160015	-0.0197685	0.953852	microtubule-associated protein, RP/EB family, member 3 [Source:HGNC Symbol;Acc:6892]
CAD	ENSG00000084774	5.61838	5.74589	5.75914	6.10127	5.90823	6.24869	5.70418	5.86923	5.88067	6.10683	6.11543	6.2816		0.0858034	0.123348	0.121536	0.110229	0.309848		0.00556748	0.207194	0.0329127	0.0818914	0.445265		-0.0802359	0.0838456	-0.0886234	-0.0283379	0.849751	carbamoyl-phosphate synthetase 2, aspartate transcarbamylase, and dihydroorotase [Source:HGNC Symbol;Acc:1424]
CD59	ENSG00000085063	6.01308	6.2484	5.87516	6.70537	7.15656	6.86058	6.01135	6.08631	5.95094	6.81346	6.89724	6.83008		-0.00172103	-0.16209	0.0757813	-0.0293432	0.820659		0.108086	-0.259321	-0.0305	-0.0605782	0.641204		0.109807	-0.0972309	-0.106281	-0.031235	0.864435	CD59 molecule, complement regulatory protein [Source:HGNC Symbol;Acc:1689]
CD82	ENSG00000085117	4.88766	4.70058	4.04919	7.43319	7.50942	7.20965	4.56886	4.55177	3.69648	7.33557	6.93833	7.00797		-0.318798	-0.148812	-0.352715	-0.273442	0.328042		-0.0976207	-0.57109	-0.201684	-0.290132	0.300819		0.221177	-0.422278	0.15103	-0.0166901	0.965486	CD82 molecule [Source:HGNC Symbol;Acc:6210]
BCORL1	ENSG00000085185	3.06907	2.84355	2.84994	3.58654	3.98988	3.42461	2.94198	2.92554	2.61656	3.68957	3.73653	3.61032		-0.127084	0.0819885	-0.233384	-0.0928263	0.542741		0.10303	-0.253354	0.18571	0.0117954	0.937769		0.230114	-0.335342	0.419093	0.104622	0.626426	BCL6 corepressor-like 1 [Source:HGNC Symbol;Acc:25657]
ATRX	ENSG00000085224	5.90986	5.78683	5.89402	5.72134	5.75423	5.75781	5.88146	5.72322	5.57719	5.58498	5.71581	5.73073		-0.0284015	-0.0636139	-0.316825	-0.13628	0.15759		-0.136354	-0.0384174	-0.0270834	-0.067285	0.468324		-0.107953	0.0251965	0.289742	0.0689951	0.596674	alpha thalassemia/mental retardation syndrome X-linked [Source:HGNC Symbol;Acc:886]
TAF9	ENSG00000085231	4.78239	4.78795	4.76885	6.01547	6.18012	6.11952	4.89278	4.71745	5.03804	6.04222	6.06591	6.12124		0.110391	-0.0704995	0.269193	0.103028	0.275022		0.0267556	-0.11421	0.00172005	-0.0285781	0.755411		-0.0836357	-0.0437104	-0.267473	-0.131606	0.321512	TAF9 RNA polymerase II, TATA box binding protein (TBP)-associated factor, 32kDa [Source:HGNC Symbol;Acc:11542]
MYNN	ENSG00000085274	4.2932	4.42313	4.34102	3.82938	3.97863	3.86179	4.28801	4.45023	4.29754	3.86043	3.83379	3.82468		-0.00519953	0.0271043	-0.043477	-0.00719075	0.927565		0.0310548	-0.144842	-0.0371093	-0.0502987	0.528979		0.0362544	-0.171946	0.00636771	-0.043108	0.700987	myoneurin [Source:HGNC Symbol;Acc:14955]
SCAMP1	ENSG00000085365	3.36839	3.92575	3.99689	2.96728	2.74398	2.71311	3.53331	3.60313	3.22718	3.0579	2.96267	3.24613		0.164915	-0.322619	-0.769716	-0.30914	0.102012		0.0906164	0.218699	0.533022	0.280779	0.13313		-0.0742982	0.541317	1.30274	0.589919	0.0354023	secretory carrier membrane protein 1 [Source:HGNC Symbol;Acc:10563]
PREP	ENSG00000085377	3.7617	3.69261	3.85228	4.04578	3.89653	4.1777	3.68152	3.49995	4.02917	4.198	4.18393	4.18182		-0.0801874	-0.192657	0.176889	-0.0319852	0.807852		0.152228	0.287401	0.0041239	0.147918	0.274806		0.232415	0.480058	-0.172765	0.179903	0.343895	prolyl endopeptidase [Source:HGNC Symbol;Acc:9358]
HACE1	ENSG00000085382	2.40724	2.69226	2.57846	1.65665	1.95538	1.7272	2.45218	2.61309	2.42462	1.74449	2.0439	1.59012		0.0449434	-0.0791635	-0.153842	-0.0626874	0.647738		0.0878409	0.0885127	-0.137084	0.0130898	0.923601		0.0428975	0.167676	0.0167581	0.0757773	0.695718	HECT domain and ankyrin repeat containing E3 ubiquitin protein ligase 1 [Source:HGNC Symbol;Acc:21033]
SEH1L	ENSG00000085415	3.40286	3.46746	3.4146	5.85547	5.9205	5.83862	3.29551	3.36214	3.22522	5.85181	5.89182	5.9049		-0.107355	-0.105317	-0.18938	-0.134018	0.0748458		-0.00366611	-0.0286841	0.0662778	0.0113092	0.870252		0.103689	0.0766332	0.255658	0.145327	0.158533	SEH1-like (S. cerevisiae) [Source:HGNC Symbol;Acc:30379]
WDR47	ENSG00000085433	3.21297	3.03454	3.21813	3.44631	3.25347	3.26277	2.93327	3.14194	2.66102	3.46049	3.34073	3.20787		-0.279696	0.107408	-0.557106	-0.243131	0.0847162		0.0141753	0.0872563	-0.0549083	0.0155078	0.905379		0.293871	-0.0201517	0.502198	0.258639	0.180788	WD repeat domain 47 [Source:HGNC Symbol;Acc:29141]
[truncated: 10,705 more rows]
